# Supplementary material for: Identification and validation of a blood- based diagnostic lipidomic signature of pediatric inflammatory bowel disease
Source: Nat Commun. 2024 Jun 3;15:4567. doi: 10.1038/s41467-024-48763-7 (PMC11148148; doi:10.1038/s41467-024-48763-7)
Supplement: Supplementary file 4 — Supplementary Data 1 [file 41467_2024_48763_MOESM4_ESM.xlsx]

## Sheet: Supplementary Data 1
				95% CI
Model	Obs	ROC Area	Std. Err.	Low	High
hsCRP	117	0.7301	0.0499	0.63224	0.8279
LacCer(d18:1/16:0) + PC(18:0p/22:6)	117	0.8679	0.0364	0.79661	0.93928
hsCRP + LacCer(d18:1/16:0) + PC(18:0p/22:6)	117	0.8683	0.0365	0.79684	0.93973
hsCRP + age + sex + BMI + albumin + LacCer(d18:1/16:0) + PC(18:0p/22:6)	117	0.8933	0.0352	0.82424	0.96229
