# Supplementary material for: Identification and validation of a blood- based diagnostic lipidomic signature of pediatric inflammatory bowel disease
Source: Nat Commun. 2024 Jun 3;15:4567. doi: 10.1038/s41467-024-48763-7 (PMC11148148; doi:10.1038/s41467-024-48763-7)
Supplement: Supplementary file 5 — Supplementary Data 2 [file 41467_2024_48763_MOESM5_ESM.xlsx]

## Sheet: Supplementary Data 2
				95% CI
Model	Obs	ROC Area	Std. Err.	Low	High
hsCRP	77	0.7746	0.0588	0.65932	0.8898
LacCer(d18:1/16:0) + PC(18:0p/22:6)	77	0.8772	0.039	0.80084	0.95354
hsCRP + LacCer(d18:1/16:0) + PC(18:0p/22:6)	77	0.8807	0.0395	0.80334	0.95807
Fecal calprotectin	77	0.9325	0.0289	0.8758	0.98911
