# Supplementary material for: Identification and validation of a blood- based diagnostic lipidomic signature of pediatric inflammatory bowel disease
Source: Nat Commun. 2024 Jun 3;15:4567. doi: 10.1038/s41467-024-48763-7 (PMC11148148; doi:10.1038/s41467-024-48763-7)
Supplement: Supplementary file 6 — Supplementary Data 3 [file 41467_2024_48763_MOESM6_ESM.xlsx]

## Sheet: Supplementary Data 3
	Age	BMI	hsCRP	Albumin	Fecal calprotectin	LacCer(d18:1/16:0)	PC(18:0p/22:6)
Age	1.000
BMI	0.4991*	1.000
	<0.0001
hsCRP	0.1263	-0.2676*	1.000
	0.2496	0.0139
Albumin	0.1181	0.1256	-0.4617*	1.000
	0.2939	0.2670	<0.0001
Fecal calprotectin	0.1124	-0.0458	0.1507	-0.3331*	1.0000
	0.2971	0.6755	0.1765	0.0031
LacCer(d18:1/16:0)	0.0547	-0.0918	0.2429*	-0.3401*	0.4936*	1.000
	0.6008	0.3920	0.0251	0.0019	<0.0001
PC(18:0p/22:6)	-0.1060	-0.1037	-0.1164	0.1890	-0.1771	-0.0274	1.000
	0.3091	0.3335	0.2889	0.0911	0.0989	0.7935
Note: P-values provided in italics
