# Supplementary material for: Identification and validation of a blood- based diagnostic lipidomic signature of pediatric inflammatory bowel disease
Source: Nat Commun. 2024 Jun 3;15:4567. doi: 10.1038/s41467-024-48763-7 (PMC11148148; doi:10.1038/s41467-024-48763-7)
Supplement: Supplementary file 7 — Supplementary Data 4 [file 41467_2024_48763_MOESM7_ESM.xlsx]

## Sheet: Supplementary Data 4
			95% CI
IBD	Beta	Std. Err.	Low	High	P-value
Age	7.47426	2.35716	2.85431	12.0942	0.002
LacCer(d18:1/16:0)	13.2232	3.81671	5.74256	20.7038	0.001
c.LacCer(d18:1/16:0)#c.Age	-0.828079	0.267718	-1.3528	-0.303361	0.002
BMI	3.73714	1.37854	1.03525	6.43902	0.007
LacCer(d18:1/16:0)	10.0998	3.19288	3.84191	16.3578	0.002
c.LacCer(d18:1/16:0)#c.BMI	-0.410527	0.15533	-0.714967	-0.106086	0.008
