# Supplementary material for: Identification and validation of a blood- based diagnostic lipidomic signature of pediatric inflammatory bowel disease
Source: Nat Commun. 2024 Jun 3;15:4567. doi: 10.1038/s41467-024-48763-7 (PMC11148148; doi:10.1038/s41467-024-48763-7)
Supplement: Supplementary file 8 — Supplementary Data 5 [file 41467_2024_48763_MOESM8_ESM.xlsx]

## Sheet: Supplementary Data 5
			95% CI
IBD	Beta	Std. Err.	Low	High	P-value
Age	-0.0496228	0.852094	-1.7197	1.62045	0.954
PC(18:0p/22:6)	-1.31186	1.30097	-3.86172	1.238	0.313
c.PC(18:0p/22:6)#c.Age	0.0184249	0.103137	-0.18372	0.22057	0.858
BMI	-0.443796	0.7166	0.536	-1.84831	0.960716
PC(18:0p/22:6)	-2.37502	1.76039	-5.82532	1.07528	0.177
c.PC(18:0p/22:6)#c.BMI	0.0546673	0.0908825	-0.123459	0.232794	0.547
