# Supplementary material for: Identification and validation of a blood- based diagnostic lipidomic signature of pediatric inflammatory bowel disease
Source: Nat Commun. 2024 Jun 3;15:4567. doi: 10.1038/s41467-024-48763-7 (PMC11148148; doi:10.1038/s41467-024-48763-7)
Supplement: Supplementary file 10 — Source Data [file 41467_2024_48763_MOESM10_ESM.xlsx]

## Sheet: source_data_index
Source Data Index
Figure 2	Figure_2a	Data for volcano plot for panel a is provided in the excel sheet
	Figure_2b	Data for volcano plot for panel b is provided in the excel sheet
	Figure_2c	Data for volcano plot for panel c is provided in the excel sheet
	Figure_2d	Data for volcano plot for panel d is provided in the excel sheet
	Figure_2e	Data for volcano plot for panel e is provided in the excel sheet
	Figure_2f	Data for volcano plot for panel f is provided in the excel sheet
Figure 3	Figure_3a	Data for box plot for panel a is provided in the excel sheet
	Figure_3b	Data for box plot for panel b is provided in the excel sheet
	Figure_3c	Data for box plot for panel c is provided in the excel sheet
	Figure_3d	Data for sunburst plot for panel d is provided in the excel sheet
	Figure_3e	Data for venn diagram for panel e is provided in the excel sheet
Figure 4	Figure_4a	Data for box plot for panel a is provided in the excel sheet
Figure 6	Figure_6a	Data for forest plot for panel a is provided in the excel sheet
	Figure_6b	Data for forest plot for panel b is provided in the excel sheet
Source Data	Discovery cohort	Lipidomics data
	Validation cohort	Lipidomics data
	Confirmation cohort	Lipidomics data

## Sheet: Figure_2a
IBD vs symptomatic control
lipid_name	minus_Log10_pvalue	log2_fold_change
LacCer(d18:1/16:0)	3.6121	0.526794
PC(18:0p/22:6)	3.6121	-0.689201
PC(O-34:3)	3.28975	-0.543815
PC(O-38:5)b	2.94842	-0.444367
PC(O-40:6)b	2.94842	-0.471571
CE(18:0)	2.69485	-0.482648
CE(20:3)	2.36548	-0.527041
CE(18:2)	2.36548	-0.177312
CE(16:0)	2.28433	-0.200569
PC(O-38:4)b	2.19042	-0.488494
PC(O-36:3)a	2.19042	-0.360009
PC(O-32:1)	2.19005	-0.345896
PC(40:8)	2.13662	-0.652015
PC(O-32:0)	2.09419	-0.487435
PC(16:0e/18:1(9Z))	1.95349	-0.210401
TG(54:3)	1.85542	0.261598
HexCer(d18:1/24:0)	1.85542	-0.2672
SM(d41:2)	1.85542	-0.0611119
TG(18:1/18:1/18:1)	1.85542	0.446572
PC(37:2)	1.80854	-0.441837
PC(O-38:4)a	1.79548	-0.310337
TG(58:6)b	1.79298	0.347497
SM(d39:1)	1.72243	-0.0708201
PC(O-36:3)b	1.69658	-0.286365
PC(O-38:6)b	1.69285	-0.320458
PC(40:5)b	1.69285	-0.429996
SM(d42:2)	1.69285	-0.187128
LPC(16:0p)	1.68043	-0.299533
PC(38:6)a	1.68043	-0.315546
LPC(18:0)	1.66632	-0.158866
PC(O-34:2)	1.66632	-0.207635
SM(d42:3)	1.61623	-0.0415233
SM(d38:2)	1.60849	-0.0483483
PC(38:1)	1.60045	-0.379713
PC(36:2)b	1.58172	-0.302624
TG(56:3)	1.57475	0.415468
TG(56:6)	1.57475	0.221908
TG(18:1/18:1/16:0)	1.50446	0.352251
PC(O-40:4)	1.4971	-0.534931
PC(O-38:5)a	1.4971	-0.205894
SM(d16:1/18:1).or.SM(d18:2/16:0)	1.4971	-0.0374705
TG(51:2)b	1.45766	0.785069
PC(42:5)	1.41858	-0.314158
PC(18:0p/18:1(9Z))	1.31294	-0.287793
TG(56:4)	1.31294	0.497106
TG(16:0/22:5/18:1).or.TG(20:4/18:1/18:1)	1.29413	0.27605
PC(40:5)a	1.29406	-0.202774
DG(18:1/18:1))	1.27741	0.402361
PC(38:4)a	1.27741	-0.150036
TG(53:3)	1.27741	0.470466
CE(18:1)	1.27741	-0.113955
TG(53:2)	1.27741	0.471042
PC(38:4)c	1.27741	-0.296074
PC(40:6)b	1.27741	-0.26206
SM(d32:1)	1.27741	-0.0313831
TG(18:1/18:2/18:2)b	1.27741	0.549513
PC(O-40:6)a	1.26364	-0.175305
TG(18:2/18:1/18:1)	1.26364	0.225887
TG(54:4)	1.26364	0.178668
SM(d41:1)	1.24387	-0.0519481
TG(52:3)	1.24207	0.182936
PC(P-18:0/22:6)	1.22235	-0.315887
PC(40:6)a	1.22041	-0.31004
TG(18:2/18:1/16:0)	1.21839	0.237875
SM(d18:1/12:0)	1.21629	-0.122157
PC(36:4)a	1.21185	-0.328926
PC(38:5)a	1.21185	-0.0773199
PC(38:6)b	1.20079	-0.327648
SM(d33:1)	1.16378	-0.0228581
PI(18:0/20:4)	1.11649	-0.145506
SM(d42:1)	1.11649	-0.107568
TG(51:2)a	1.11413	0.413039
PC(O-36:3)c	1.0783	-0.179207
PC(30:0)	0.978221	-0.294914
CE(20:5)	0.968093	-0.161908
SM(d18:2/14:0)	0.942211	-0.0593238
PC(16:0/16:0)	0.924405	-0.0972575
TG(53:4)	0.922228	0.404236
PC(39:6)	0.920002	-0.366953
SM(d36:2)	0.910018	-0.0289673
TG(56:2)	0.884797	0.457627
TG(50:1)b	0.87267	0.347927
TG(55:5)	0.87267	0.456472
Cer(d18:1/23:0)	0.870343	-0.239938
TG(50:1)a	0.801471	0.319117
Cer(d42:1)	0.784793	-0.219954
TG(18:1/18:2/18:2)a	0.782607	0.183669
TG(50:2)	0.759367	0.197844
TG(52:4)	0.759367	0.199217
PC(36:3)a	0.759367	-0.161676
TG(16:0/18:0/18:1)	0.759367	0.432187
Cer(d18:1/24:0)	0.73374	-0.147238
PC(18:0/18:0)	0.73374	-0.148663
PC(36:4)c	0.73374	-0.163773
PC(32:2)	0.73374	-0.379501
LPC(16:0e)	0.73374	-0.0672826
TG(16:0/18:2/18:2)	0.731352	0.190207
LPC(16:0)	0.72894	-0.166397
Cer(d18:1/22:0)	0.706109	-0.201623
LPC(18:1)	0.696988	-0.0685593
TG(14:0/18:1/18:1)	0.687915	0.214831
TG(54:6)b	0.68553	0.190694
SM(d18:2/18:1)	0.683125	-0.0502334
LPC(22:6)	0.652098	-0.133528
PC(36:4)b	0.652098	-0.0641852
LPC(18:2)	0.64973	-0.0614734
TG(49:1)	0.647345	0.365391
TG(18:2/18:2/18:2).or.TG(18:3/18:2/18:1)b	0.644945	0.452144
PE(16:0/18:1)	0.62976	0.329911
TG(51:4)	0.624975	0.235017
TG(49:2)	0.624975	0.329192
SM(d36:1)	0.603774	-0.0426359
LPC(22:5)	0.589045	-0.209258
TG(54:6)a	0.57448	0.557472
TG(18:2/18:2/18:2).or.TG(18:3/18:2/18:1)a	0.572186	0.31747
TG(58:9)	0.569882	0.4044
TG(54:7)b	0.561546	0.33876
PC(36:4)d	0.559243	-0.0406222
PC(34:2)	0.521528	-0.0724241
PC(34:3)b	0.477128	-0.123883
SM(d36:0)	0.477128	-0.122346
LPC(20:4)	0.463878	-0.158143
TG(50:3)a	0.450793	0.180593
TG(58:6)a	0.405573	0.212453
TG(14:0/16:0/18:1)	0.382729	0.271577
Cer(d18:1/24:1)	0.380986	-0.208199
PC(33:0)	0.380863	-0.0519749
PC(38:4)b	0.380863	-0.11854
TG(54:1)	0.380863	0.26936
TG(16:0/18:2/18:3)	0.373958	0.0946122
PC(32:1)	0.360076	-0.13918
PC(37:3)a	0.360076	-0.151939
TG(48:1)	0.360076	0.197581
TG(50:3)b	0.360076	0.224807
TG(52:6)	0.360076	0.339169
PC(36:5)a	0.343516	-0.174637
TG(18:2/22:5/16:0)b	0.332092	0.10923
PC(34:3)a	0.328753	0.0533632
PC(37:3)b	0.328753	-0.152615
PC(35:4)	0.325406	-0.162684
TG(16:0/16:0/16:0)	0.325406	0.36749
LPC(16:1)	0.304957	-0.0797913
PC(O-38:6)a	0.303362	-0.0983659
TG(48:0)	0.303156	0.351407
PC(36:3)b	0.303156	-0.0606997
TG(18:1/12:0/18:1).or.TG(18:2/16:0/14:0)	0.303156	0.221216
TG(47:1)	0.301539	0.144982
PC(31:0)	0.299922	-0.0261528
PC(35:1)	0.289286	0.000999497
PC(36:2)a	0.287711	-0.0468018
TG(47:2)	0.286137	0.199344
PC(37:4)	0.271366	-0.0707686
TG(56:9)	0.252618	0.0983421
TG(48:3)	0.226046	0.200498
TG(49:3)	0.220635	0.0776666
TG(50:5)	0.16045	-0.189568
TG(54:7)a	0.137217	0.18358
TG(46:0)	0.125528	0.252094
TG(18:2/22:5/16:0)a	0.103707	0.0632815
PC(36:5)b	0.0860966	-0.0574638
LPC(20:3)	0.0854777	0.112231
TG(52:0)	0.0848603	-0.0832266
TG(49:0)	0.0777219	0.0644608
PC(33:1)	0.0739277	-0.0211732
CE(20:4)	0.0545552	0.0963157
PC(38:5)b	0.0510498	-0.157769
TG(16:1/18:1/12:0)	0.0445957	0.178655
PC(36:4)e	0.0382833	0.00779917
TG(16:0/18:2/12:0)	0.0379271	0.291286

## Sheet: Figure_2b
CD vs symptomatic control
lipid_name	minus_Log10_pvalue	log2_fold_change
PC(18:0p/22:6)	3.40407	-0.794105
PC(O-40:6)b	3.40407	-0.523658
PC(O-38:5)b	3.32244	-0.48016
PC(O-34:3)	3.13924	-0.579346
LacCer(d18:1/16:0)	2.99313	0.441659
CE(18:0)	2.83585	-0.553858
PC(40:8)	2.54144	-0.77322
PC(O-32:1)	2.54144	-0.367936
PC(O-32:0)	2.47018	-0.518181
PC(O-38:4)b	2.47018	-0.489501
CE(20:3)	2.36883	-0.603576
CE(18:2)	2.36883	-0.188436
HexCer(d18:1/24:0)	2.3391	-0.294724
PC(16:0e/18:1(9Z))	2.30565	-0.232162
PC(O-36:3)a	2.30565	-0.407832
CE(16:0)	2.15762	-0.258037
PC(O-38:6)b	2.15762	-0.476339
PC(40:5)b	2.03116	-0.588313
SM(d41:2)	1.99519	-0.0641738
TG(54:3)	1.98797	0.320734
SM(d42:2)	1.93609	-0.195323
SM(d39:1)	1.90347	-0.0741812
SM(d42:3)	1.90347	-0.0465294
LPC(16:0p)	1.85438	-0.360738
TG(18:1/18:1/18:1)	1.85438	0.488779
SM(d38:2)	1.82928	-0.0601443
PC(O-34:2)	1.81777	-0.259777
SM(d16:1/18:1).or.SM(d18:2/16:0)	1.75076	-0.0489074
PC(O-36:3)b	1.65907	-0.286365
PC(O-38:5)a	1.65907	-0.248307
PC(38:6)a	1.634	-0.343036
LPC(18:0)	1.634	-0.167451
PC(36:2)b	1.59441	-0.32004
PC(38:1)	1.59441	-0.441664
TG(56:3)	1.59441	0.469046
PC(40:6)b	1.56789	-0.421516
PC(O-40:6)a	1.54023	-0.191603
TG(18:1/18:1/16:0)	1.54023	0.355848
PC(O-40:4)	1.53882	-0.534931
PC(38:4)a	1.48692	-0.214259
PC(38:5)a	1.47274	-0.136563
PC(O-38:4)a	1.45846	-0.232184
TG(51:2)b	1.42185	0.785069
SM(d32:1)	1.42185	-0.0389556
PC(40:5)a	1.42185	-0.240397
PC(P-18:0/22:6)	1.42185	-0.402137
SM(d42:1)	1.42185	-0.131439
PC(42:5)	1.40691	-0.356904
TG(54:4)	1.36336	0.188171
LPC(22:5)	1.36336	-0.394426
PC(18:0p/18:1(9Z))	1.36336	-0.367883
TG(52:3)	1.36336	0.225081
TG(53:3)	1.36336	0.516502
DG(18:1/18:1))	1.36336	0.445387
PC(38:4)c	1.36336	-0.319661
PC(38:6)b	1.36336	-0.348012
TG(18:2/18:1/18:1)	1.36336	0.273602
SM(d41:1)	1.34772	-0.0570898
TG(56:6)	1.33769	0.226263
PC(37:2)	1.33769	-0.360663
TG(53:2)	1.33769	0.505949
SM(d18:1/12:0)	1.33769	-0.126069
TG(58:6)b	1.33769	0.32811
SM(d33:1)	1.32177	-0.0333663
TG(56:4)	1.3059	0.66382
TG(18:2/18:1/16:0)	1.29008	0.303709
SM(d36:2)	1.27429	-0.0395818
LPC(22:6)	1.25856	-0.355973
PC(40:6)a	1.19929	-0.313593
PI(18:0/20:4)	1.19473	-0.153573
PC(30:0)	1.1641	-0.299778
TG(51:2)a	1.1641	0.413039
CE(18:1)	1.1278	-0.128428
SM(d18:2/14:0)	1.11861	-0.105938
TG(18:1/18:2/18:2)b	1.11861	0.611469
CE(20:5)	1.06355	-0.224796
Cer(d18:1/23:0)	1.06355	-0.25121
TG(55:5)	1.06355	0.470539
TG(53:4)	0.998757	0.417466
PC(16:0/16:0)	0.994317	-0.121609
Cer(d18:1/22:0)	0.971053	-0.27078
PC(36:4)a	0.971053	-0.3663
PC(39:6)	0.971053	-0.445963
Cer(d18:1/24:0)	0.962431	-0.211227
LPC(16:0e)	0.962431	-0.188434
PC(18:0/18:0)	0.962431	-0.169167
PC(O-36:3)c	0.962431	-0.142166
TG(56:2)	0.948198	0.689895
TG(16:0/22:5/18:1).or.TG(20:4/18:1/18:1)	0.943561	0.257462
TG(50:1)a	0.938905	0.357783
LPC(18:2)	0.896693	-0.156946
SM(d18:2/18:1)	0.892224	-0.0560827
Cer(d42:1)	0.892224	-0.242707
SM(d36:1)	0.892224	-0.0463244
TG(50:1)b	0.887596	0.316672
TG(52:4)	0.882954	0.245553
LPC(20:4)	0.878301	-0.279236
TG(18:1/18:2/18:2)a	0.873637	0.189633
TG(16:0/18:2/18:2)	0.832985	0.246407
LPC(18:1)	0.828444	-0.118581
PC(36:4)c	0.784343	-0.163773
TG(50:2)	0.784343	0.209454
PC(36:3)a	0.77992	-0.215495
PC(36:4)b	0.741337	-0.0481166
TG(16:0/18:0/18:1)	0.728625	0.451481
PC(32:2)	0.72436	-0.397031
TG(54:6)a	0.711779	0.617762
LPC(16:0)	0.666674	-0.0723894
SM(d36:0)	0.64657	-0.132146
Cer(d18:1/24:1)	0.638568	-0.270691
TG(18:2/18:2/18:2).or.TG(18:3/18:2/18:1)a	0.638568	0.519737
TG(49:1)	0.634565	0.429903
TG(54:6)b	0.630561	0.223767
TG(49:2)	0.618763	0.363499
TG(14:0/18:1/18:1)	0.614795	0.234402
TG(51:4)	0.610828	0.266642
PE(16:0/18:1)	0.599205	0.279629
TG(18:2/18:2/18:2).or.TG(18:3/18:2/18:1)b	0.470829	0.441122
PC(32:1)	0.439736	-0.174272
TG(54:7)b	0.429699	0.364621
TG(50:3)a	0.413828	0.180593
TG(16:0/18:2/18:3)	0.413828	0.176838
PC(33:0)	0.413828	-0.115142
PC(34:2)	0.413828	-0.0707888
PC(36:4)d	0.413828	-0.0368725
PC(34:3)b	0.391	-0.123883
PC(O-38:6)a	0.384891	-0.111329
TG(58:9)	0.384891	0.327062
PC(37:4)	0.35647	-0.133762
TG(48:1)	0.34733	0.197581
TG(50:3)b	0.338294	0.247537
LPC(16:1)	0.335462	-0.104571
TG(14:0/16:0/18:1)	0.320531	0.265197
PC(35:4)	0.309091	-0.198683
TG(52:6)	0.309091	0.205356
PC(31:0)	0.300507	-0.117674
TG(54:1)	0.286244	0.27542
PC(34:3)a	0.27793	0.0506462
TG(16:0/16:0/16:0)	0.275377	0.399282
TG(47:1)	0.272832	0.191077
TG(48:0)	0.264702	0.396878
TG(58:6)a	0.251174	0.0227859
TG(18:1/12:0/18:1).or.TG(18:2/16:0/14:0)	0.237903	0.221391
TG(47:2)	0.217356	0.247548
TG(52:0)	0.217356	-0.13869
PC(35:1)	0.204761	0.027176
PC(36:2)a	0.19242	-0.0486644
PC(36:5)a	0.191141	-0.174637
PC(38:4)b	0.191141	-0.089135
TG(49:3)	0.191141	0.0534364
PC(37:3)a	0.189046	-0.0899015
PC(38:5)b	0.186962	-0.169406
LPC(20:3)	0.184888	0.05245
TG(54:7)a	0.173134	0.206686
TG(48:3)	0.171144	0.177775
PC(36:5)b	0.164423	-0.0911139
TG(46:0)	0.134827	0.295925
TG(56:9)	0.119729	0.002307
TG(50:5)	0.105075	-0.189568
PC(37:3)b	0.101978	-0.100017
TG(18:2/22:5/16:0)b	0.101978	-0.0497062
PC(36:3)b	0.0920919	-0.032326
CE(20:4)	0.0743685	0.0963157
PC(36:4)e	0.0651216	-0.00939299
PC(33:1)	0.0599644	0.0473075
TG(49:0)	0.054901	0.0173077
TG(18:2/22:5/16:0)a	0.0171624	0.0457734
TG(16:1/18:1/12:0)	0.00931062	0.169977
TG(16:0/18:2/12:0)	0.00167881	0.329576

## Sheet: Figure _2c
UC vs symptomatic control
lipid_name	minus_Log10_pvalue	log2_fold_change
LacCer(d18:1/16:0)	2.02504	0.683623
PC(37:2)	1.12415	-0.641147
TG(58:6)b	1.12415	0.421138
PC(O-34:3)	0.679735	-0.333896
PC(O-38:4)a	0.679735	-0.583646
PC(18:0p/22:6)	0.679735	-0.453063
TG(56:6)	0.679735	0.298341
CE(16:0)	0.575696	-0.139617
TG(56:6)	0.371549	0.186893
CE(18:2)	0.368445	-0.117094
CE(20:3)	0.361705	-0.30488
CE(18:0)	0.195616	-0.316548
PC(O-36:3)a	0.195616	-0.233687
PC(36:4)a	0.195616	-0.301069
TG(18:1/18:1/18:1)	0.195616	0.398672
CE(18:1)	0.195616	-0.103604
TG(18:1/18:2/18:2)b	0.195616	0.363684
PC(O-36:3)b	0.195616	-0.306769
TG(18:2/22:5/16:0)b	0.179147	0.335031
LPC(22:5)	0.179147	0.272522
PC(37:3)b	0.179147	-0.34532
PC(38:6)a	0.179147	-0.155523
TG(54:3)	0.179147	0.237474
LPC(18:0)	0.179147	-0.133836
TG(56:4)	0.179147	0.427327
PC(O-38:5)b	0.179147	-0.139863
PC(36:3)b	0.179147	-0.297295
PC(38:1)	0.179147	-0.297937
PC(O-36:3)c	0.179147	-0.320223
PC(O-38:4)b	0.179147	-0.457165
SM(d41:2)	0.179147	-0.0336136
PC(38:4)b	0.179147	-0.23788
PC(42:5)	0.179147	-0.170855
TG(51:2)b	0.179147	0.564639
PC(36:2)b	0.173617	-0.10981
TG(56:3)	0.170964	0.31763
TG(58:9)	0.170964	0.656568
PC(18:0p/18:1(9Z))	0.170964	-0.11171
TG(18:1/18:1/16:0)	0.170964	0.294759
TG(18:2/18:2/18:2).or.TG(18:3/18:2/18:1)b	0.170964	0.488051
PC(37:3)a	0.170964	-0.374706
PC(O-40:4)	0.170964	-0.433688
PC(40:6)a	0.170964	-0.201478
SM(d39:1)	0.170964	-0.0359513
TG(58:6)a	0.170964	0.361835
PC(16:0e/18:1(9Z))	0.170964	-0.103477
PC(O-40:6)b	0.170964	-0.250428
TG(53:2)	0.170964	0.371095
DG(18:1/18:1))	0.170964	0.354818
PC(36:4)d	0.170964	-0.0675238
PC(36:5)a	0.170964	-0.183108
PC(O-34:2)	0.170964	-0.104514
LPC(16:0p)	0.170964	-0.168599
PC(O-32:1)	0.170964	-0.124024
TG(14:0/18:1/18:1)	0.170964	0.188363
TG(53:3)	0.170964	0.261723
PC(38:4)c	0.170964	-0.225811
LPC(16:0)	0.170964	-0.247277
TG(16:0/18:0/18:1)	0.170964	0.273249
TG(54:7)b	0.170964	0.329525
PC(O-32:0)	0.170964	-0.32656
TG(18:2/18:1/16:0)	0.170964	0.145633
PC(40:5)a	0.170964	-0.112886
TG(50:1)b	0.170964	0.367562
TG(54:6)b	0.170964	0.183369
PC(34:2)	0.170964	-0.0793785
TG(18:2/22:5/16:0)a	0.170964	0.260137
PC(40:8)	0.170964	-0.176205
SM(d42:2)	0.170964	-0.0484093
TG(18:2/18:1/18:1)	0.170964	0.183125
TG(51:2)a	0.170964	0.286828
SM(d41:1)	0.170964	-0.027213
PC(32:2)	0.170964	-0.379501
SM(d38:2)	0.170964	-0.0269138
TG(50:2)	0.170964	0.115628
TG(56:9)	0.170964	0.460279
LPC(22:6)	0.170964	0.394401
PC(36:3)a	0.170964	-0.0514432
PI(18:0/20:4)	0.170964	-0.0923421
PC(34:3)b	0.170964	-0.1327
PC(39:6)	0.170964	-0.221427
SM(d18:1/12:0)	0.170964	-0.0472954
TG(54:1)	0.170964	0.211744
PC(O-38:5)a	0.170964	-0.0231059
PE(16:0/18:1)	0.170964	0.389373
TG(54:4)	0.170964	0.166644
TG(56:2)	0.170964	0.299427
PC(16:0/16:0)	0.167053	-0.043531
TG(52:3)	0.167053	0.057998
CE(20:5)	0.164136	-0.109307
TG(49:1)	0.164136	0.294408
TG(53:4)	0.164136	0.307589
HexCer(d18:1/24:0)	0.164136	0.0112933
SM(d42:3)	0.164136	-0.0181544
TG(14:0/16:0/18:1)	0.164136	0.271577
TG(51:4)	0.164136	0.0510121
PC(36:4)c	0.164136	-0.162884
PC(40:5)b	0.164136	-0.290204
SM(d32:1)	0.164136	-0.0176898
TG(18:1/18:2/18:2)a	0.164136	0.110012
SM(d33:1)	0.159751	-0.00950403
TG(49:2)	0.159751	0.199611
Cer(d42:1)	0.150566	-0.174327
PC(38:5)b	0.150566	-0.108324
LPC(20:4)	0.150566	0.239154
PC(36:2)a	0.150566	-0.0253436
PC(38:4)a	0.150566	-0.0902031
PC(38:6)b	0.150566	-0.275423
SM(d16:1/18:1).or.SM(d18:2/16:0)	0.150566	-0.017868
PC(35:1)	0.139254	-0.0434014
TG(50:3)a	0.139254	0.191317
TG(50:1)a	0.139254	0.0906626
TG(52:0)	0.139254	0.244944
TG(52:4)	0.139254	0.136689
TG(52:6)	0.139254	0.447154
PC(30:0)	0.139254	-0.172538
PC(O-38:6)b	0.139254	-0.117055
SM(d18:2/14:0)	0.139254	-0.0073669
PC(34:3)a	0.139254	0.0993917
PC(P-18:0/22:6)	0.139254	-0.15667
TG(16:0/18:2/18:2)	0.139254	0.0174826
TG(18:1/12:0/18:1).or.TG(18:2/16:0/14:0)	0.139254	0.140989
TG(16:0/16:0/16:0)	0.131211	0.257913
TG(47:2)	0.123291	0.146494
TG(48:3)	0.115495	0.309824
PC(36:4)b	0.111254	-0.0782931
TG(50:5)	0.111254	-0.157688
TG(48:0)	0.107055	0.307253
TG(50:3)b	0.107055	0.175158
LPC(18:1)	0.102902	-0.0226347
TG(55:5)	0.102902	0.0475145
Cer(d18:1/23:0)	0.102048	-0.154564
TG(18:2/18:2/18:2).or.TG(18:3/18:2/18:1)a	0.102048	0.0199691
TG(48:1)	0.102048	0.186132
TG(16:1/18:1/12:0)	0.0947385	0.193903
PC(35:4)	0.0938921	-0.134149
PC(O-40:6)a	0.0938921	-0.0284309
TG(47:1)	0.0938921	0.0798803
LPC(20:3)	0.0898958	0.362615
PC(40:6)b	0.0898958	-0.0770744
Cer(d18:1/24:1)	0.0790494	-0.0498925
PC(33:0)	0.0790494	0.127365
TG(49:3)	0.0790494	0.136285
PC(38:5)a	0.062598	0.000494525
TG(16:0/18:2/12:0)	0.0590638	0.240086
TG(16:0/18:2/18:3)	0.0590638	-0.0580116
TG(49:0)	0.0550631	0.167151
Cer(d18:1/24:0)	0.0550631	-0.089169
PC(31:0)	0.0550631	0.0405249
PC(36:5)b	0.0550631	0.153041
TG(54:6)a	0.0550631	-0.0426466
PC(18:0/18:0)	0.0488281	-0.0708508
LPC(16:0e)	0.0455428	0.0502498
SM(d42:1)	0.0455428	0.0170426
LPC(16:1)	0.0423228	0.0265236
PC(33:1)	0.0423228	-0.0882257
PC(37:4)	0.0391691	0.0667192
SM(d18:2/18:1)	0.0391691	0.00341574
SM(d36:1)	0.0333598	0.00371254
PC(36:4)e	0.0303751	0.090197
TG(46:0)	0.0303751	0.155809
SM(d36:2)	0.0166416	-0.00176648
PC(32:1)	0.0113032	-0.00762744
CE(20:4)	0.00375971	0.0758632
Cer(d18:1/22:0)	0.00375971	-0.127033
LPC(18:2)	0.00375971	0.0320568
PC(O-38:6)a	0.00375971	0.107735
SM(d36:0)	0.00375971	-0.00810313
TG(54:7)a	0.00375971	-0.205394

## Sheet: Figure_2d
IBD vs symptomatic control
lipid_name	minus_Log10_pvalue	log2_fold_change
LacCer(d18:1/16:0)	3.46065	0.382969
PC(18:0p/22:6)	2.16963	-0.56154
PC(P-18:0/22:6)	1.47259	-0.445383
PC(39:6)	1.10494	-0.345856
DG(18:1/18:1))	1.10494	0.421767
PC(O-34:3)	1.10494	-0.474501
PC(40:6)a	1.07573	-0.28136
TG(18:1/18:1/16:0)	1.00439	0.157195
PE(16:0/18:1)	0.97176	-0.362922
PC(O-36:3)b	0.754153	-0.374088
PC(O-32:1)	0.754153	-0.186347
PC(36:4)a	0.754153	-0.144048
PC(38:6)a	0.754153	-0.301342
CE(18:0)	0.754153	-0.266976
PC(O-38:5)b	0.754153	-0.233226
TG(53:2)	0.754153	0.0389209
PC(O-32:0)	0.754153	-0.117377
PC(32:2)	0.754153	-0.226146
TG(51:2)a	0.754153	0.129476
TG(50:1)b	0.754153	0.280628
PC(O-40:6)b	0.754153	-0.176645
PC(30:0)	0.754153	-0.18176
PC(42:5)	0.754153	-0.202708
PC(O-38:6)b	0.754153	-0.182703
PC(18:0p/18:1(9Z))	0.754153	-0.108946
TG(18:1/18:2/18:2)b	0.754153	-0.167348
PC(40:5)b	0.716762	-0.139754
TG(53:3)	0.685255	0.232107
HexCer(d18:1/24:0)	0.645351	-0.14894
TG(49:1)	0.645351	0.171211
LPC(16:0p)	0.645351	-0.279996
PC(37:2)	0.645351	-0.0728887
TG(16:0/22:5/18:1).or.TG(20:4/18:1/18:1)	0.645351	0.314384
PC(38:6)b	0.631973	-0.293675
TG(56:2)	0.631973	-0.11735
PC(38:1)	0.564153	-0.217884
TG(51:2)b	0.54414	0.0802484
TG(56:4)	0.519996	-0.0976901
TG(18:1/18:1/18:1)	0.457981	0.229475
PC(O-38:4)a	0.426033	-0.20056
PC(40:8)	0.426033	-0.159477
TG(58:6)b	0.40449	-0.111439
PC(O-40:4)	0.383469	-0.0511345
PC(38:4)c	0.300723	-0.0368731
TG(16:0/18:0/18:1)	0.296326	0.0179546

## Sheet: Figure_2e
CD vs symptomatic control
lipid_name	minus_Log10_pvalue	log2_fold_change
LacCer(d18:1/16:0)	2.81884	0.380686
PC(18:0p/22:6)	1.31161	-0.53004
PC(O-34:3)	1.01982	-0.537587
DG(18:1/18:1))	0.901987	0.44987
PC(36:4)a	0.901987	-0.290975
PC(40:6)b	0.901987	-0.215078
PC(O-32:1)	0.901987	-0.277163
PC(P-18:0/22:6)	0.901987	-0.417555
LPC(22:6)	0.864787	-0.172653
TG(18:1/18:1/16:0)	0.864787	0.136602
PC(O-36:3)b	0.842219	-0.37995
PC(O-38:6)b	0.842219	-0.284577
LPC(16:0p)	0.816598	-0.412945
PC(32:2)	0.816598	-0.331935
PC(39:6)	0.816598	-0.304847
PC(O-38:5)b	0.816598	-0.229541
TG(18:2/18:2/18:2).or.TG(18:3/18:2/18:1)a	0.816598	-0.502305
LPC(22:5)	0.815786	-0.181147
PC(40:6)a	0.786033	-0.247475
TG(53:2)	0.786033	0.106183
PC(42:5)	0.741341	-0.259894
TG(51:2)a	0.741341	0.291229
TG(54:6)a	0.741341	-0.161
CE(18:0)	0.648319	-0.200994
PC(30:0)	0.648319	-0.222942
TG(18:2/18:1/16:0)	0.648319	0.154134
PC(38:6)a	0.629648	-0.266662
TG(50:1)b	0.629648	0.308196
TG(53:3)	0.629648	0.239416
PC(38:6)b	0.615648	-0.303712
HexCer(d18:1/24:0)	0.587554	-0.148513
TG(49:1)	0.54629	0.196939
PC(40:5)b	0.519404	-0.127857
PC(O-32:0)	0.512094	-0.0969729
TG(18:1/18:2/18:2)b	0.512094	-0.163598
PC(40:8)	0.511354	-0.215001
PC(18:0p/18:1(9Z))	0.45904	-0.0981753
TG(51:2)b	0.45904	0.064098
TG(18:1/18:1/18:1)	0.443447	0.246619
TG(56:2)	0.443447	-0.138416
TG(56:4)	0.443447	-0.108004
PC(37:2)	0.383898	-0.0518383
PC(O-40:6)b	0.371539	-0.0764033
LPC(20:4)	0.370376	-0.147888
TG(54:3)	0.358123	0.145479
TG(16:0/18:0/18:1)	0.233638	0.0584234
PC(38:1)	0.181749	-0.180469
TG(49:2)	0.181749	0.107272
TG(58:6)b	0.181749	-0.00982784
PC(O-36:3)a	0.164056	-0.217766
TG(56:3)	0.142773	0.162315
PC(38:4)c	0.142707	0.000935091
PC(O-40:4)	0.142707	-0.0323687
TG(53:4)	0.142707	0.181695
TG(55:5)	0.142707	0.287067
PC(36:2)b	0.119037	0.0759587
TG(51:4)	0.0892378	0.197164
Cer(d18:1/24:1)	0.0648115	0.121994
PC(O-38:4)b	0.0518246	-0.0124244
TG(50:1)a	0.0394282	0.00409618
CE(20:3)	0.0346784	-0.0196016
TG(18:2/18:1/18:1)	0.0346784	0.20319
Cer(d18:1/22:0)	0.0173858	-0.0799698

## Sheet: Figure_2f
UC vs symptomatic control
lipid_name	minus_Log10_pvalue	log2_fold_change
LacCer(d18:1/16:0)	2.43286	0.457455

## Sheet: Figure_3a
CE(18:0)	HexCer(d18:1/24:0)	LacCer(d18:1/16:0)	LPC(16:0p)	LPC(18:0)	PC(18:0p/18:1(9Z))	PC(18:0p/22:6)	PC(31:0)	PC(35:4)	PC(36:2)a	PC(37:2)	PC(37:3)a	PC(40:5)b	PC(40:6)a	PC(42:5)	PC(O-34:3)	PC(O-36:3)a	PC(O-38:5)b	PC(O-40:6)b	PI(18:0/20:4)	SM(d42:1)	TG(16:0/22:5/18:1).or.TG(20:4/18:1/18:1)	TG(50:5)	TG(51:2)b	TG(56:2)	TG(56:3)	TG(56:4)	TG(56:9)	TG(58:6)b	TG(58:9)
-0.288257	-0.179729	2.21649	0	-0.392378	-0.00555276	-0.390137	0	0.140884	0.0612059	-0.0244324	0	-0.260981	0	-0.0355561	-0.0185169	-0.319483	-0.133093	-0.61871	-0.213825	-0.164197	0.120343	-0.0188131	0.0424821	0.00847276	0.0409891	0.0100574	0	0.0773601	0
-0.267928	-0.159184	1.81335	-0.00237469	-0.334942	0	-0.359175	0	0.0263659	0	-0.000673489	0	-0.211376	0	-0.0196858	-0.0501447	-0.242045	-0.126921	-0.514517	-0.133537	-0.113231	0.103308	0	0.0530044	0	0.0321915	0	0	0.0541267	0
-0.287452	-0.191281	2.49237	0	-0.479152	-0.0270477	-0.336916	0.0278985	0.215158	0.132798	-0.053154	0.0738007	-0.301034	0	-0.0678715	-0.0195672	-0.395565	-0.129167	-0.941225	-0.254413	-0.218429	0.164861	-0.0870367	0.0287994	0.0364028	0.0218206	0.0208602	0	0.139031	0.0172842
-0.293808	-0.186283	2.32587	0	-0.412254	-0.0157813	-0.382036	0	0.176317	0.0949228	-0.0361162	0.0224522	-0.277507	0	-0.0450859	-0.0156125	-0.348351	-0.134129	-0.708274	-0.232055	-0.184809	0.138925	-0.0427849	0.0376947	0.0188754	0.0364137	0.0161057	0	0.0975604	0
-0.244349	-0.12203	1.299	-0.00176518	-0.217651	0	-0.302255	0	0	0	-0.00432403	0	-0.140594	0	-0.0137557	-0.112573	-0.166293	-0.146062	-0.399663	-0.00198105	-0.0465404	0.0505706	0	0.0410963	0	0.00972407	0	0	0.0248489	0
-0.294858	-0.18841	2.35727	0	-0.41879	-0.0189363	-0.375532	0.00394427	0.18648	0.104461	-0.0407533	0.0316716	-0.282732	0	-0.0488574	-0.0165825	-0.357268	-0.132987	-0.748059	-0.236624	-0.191533	0.146144	-0.0513762	0.0355042	0.0220411	0.0343506	0.0179086	0	0.105238	0
-0.287452	-0.191281	2.49237	0	-0.479152	-0.0270477	-0.336916	0.0278985	0.215158	0.132798	-0.053154	0.0738007	-0.301034	0	-0.0678715	-0.0195672	-0.395565	-0.129167	-0.941225	-0.254413	-0.218429	0.164861	-0.0870367	0.0287994	0.0364028	0.0218206	0.0208602	0	0.139031	0.0172842
-0.292825	-0.184673	2.29479	0	-0.405776	-0.0122983	-0.387873	0	0.165166	0.0839393	-0.0321277	0.0131124	-0.272367	0	-0.041637	-0.0150089	-0.339478	-0.13476	-0.670353	-0.227218	-0.178104	0.13177	-0.0341544	0.039329	0.0154428	0.0384265	0.0145351	0	0.0899454	0
-0.267439	-0.186471	2.64607	0	-0.563413	-0.0316879	-0.277502	0.0507976	0.240426	0.159798	-0.0614781	0.120217	-0.319312	0	-0.0887536	-0.0259645	-0.467626	-0.116996	-1.17159	-0.265221	-0.245383	0.180054	-0.127041	0.0207454	0.0523456	0.0090813	0.0221166	0.012908	0.175044	0.0310334
-0.25155	-0.181209	2.73229	0	-0.6127	-0.0335338	-0.237552	0.0624495	0.254193	0.172721	-0.0641648	0.14515	-0.335443	-0.00339643	-0.0985011	-0.0314779	-0.521602	-0.104181	-1.30297	-0.265932	-0.258179	0.189577	-0.147235	0.0156777	0.0606436	0.00122666	0.021342	0.0225285	0.194324	0.0372372
-0.292825	-0.184673	2.29479	0	-0.405776	-0.0122983	-0.387873	0	0.165166	0.0839393	-0.0321277	0.0131124	-0.272367	0	-0.041637	-0.0150089	-0.339478	-0.13476	-0.670353	-0.227218	-0.178104	0.13177	-0.0341544	0.039329	0.0154428	0.0384265	0.0145351	0	0.0899454	0
-0.273091	-0.164703	1.92479	0	-0.354719	0	-0.368995	0	0.062425	0	-0.00546906	0	-0.226788	0	-0.0233904	-0.0403088	-0.261479	-0.127841	-0.542012	-0.158532	-0.127478	0.106898	0	0.0507327	0	0.0379076	0	0	0.0603488	0
-0.287452	-0.191281	2.49237	0	-0.479152	-0.0270477	-0.336916	0.0278985	0.215158	0.132798	-0.053154	0.0738007	-0.301034	0	-0.0678715	-0.0195672	-0.395565	-0.129167	-0.941225	-0.254413	-0.218429	0.164861	-0.0870367	0.0287994	0.0364028	0.0218206	0.0208602	0	0.139031	0.0172842
-0.292825	-0.184673	2.29479	0	-0.405776	-0.0122983	-0.387873	0	0.165166	0.0839393	-0.0321277	0.0131124	-0.272367	0	-0.041637	-0.0150089	-0.339478	-0.13476	-0.670353	-0.227218	-0.178104	0.13177	-0.0341544	0.039329	0.0154428	0.0384265	0.0145351	0	0.0899454	0
-0.294858	-0.18841	2.35727	0	-0.41879	-0.0189363	-0.375532	0.00394427	0.18648	0.104461	-0.0407533	0.0316716	-0.282732	0	-0.0488574	-0.0165825	-0.357268	-0.132987	-0.748059	-0.236624	-0.191533	0.146144	-0.0513762	0.0355042	0.0220411	0.0343506	0.0179086	0	0.105238	0
-0.284225	-0.191484	2.528	0	-0.497481	-0.0286035	-0.324672	0.0341252	0.221976	0.13893	-0.0556201	0.0848247	-0.305485	0	-0.0731299	-0.0206808	-0.405806	-0.127684	-0.995975	-0.258506	-0.225262	0.169454	-0.096163	0.0272073	0.040318	0.0181169	0.0211435	0	0.148094	0.022159
-0.273091	-0.164703	1.92479	0	-0.354719	0	-0.368995	0	0.062425	0	-0.00546906	0	-0.226788	0	-0.0233904	-0.0403088	-0.261479	-0.127841	-0.542012	-0.158532	-0.127478	0.106898	0	0.0507327	0	0.0379076	0	0	0.0603488	0
-0.292825	-0.184673	2.29479	0	-0.405776	-0.0122983	-0.387873	0	0.165166	0.0839393	-0.0321277	0.0131124	-0.272367	0	-0.041637	-0.0150089	-0.339478	-0.13476	-0.670353	-0.227218	-0.178104	0.13177	-0.0341544	0.039329	0.0154428	0.0384265	0.0145351	0	0.0899454	0
-0.278095	-0.170996	2.04054	0	-0.370729	0	-0.379687	0	0.0935604	0.0215439	-0.014	0	-0.241893	0	-0.0280481	-0.0321517	-0.283468	-0.126563	-0.570722	-0.183131	-0.141501	0.111205	-0.000438301	0.0474959	0	0.0429947	0	0	0.065968	0
-0.293808	-0.186283	2.32587	0	-0.412254	-0.0157813	-0.382036	0	0.176317	0.0949228	-0.0361162	0.0224522	-0.277507	0	-0.0450859	-0.0156125	-0.348351	-0.134129	-0.708274	-0.232055	-0.184809	0.138925	-0.0427849	0.0376947	0.0188754	0.0364137	0.0161057	0	0.0975604	0
-0.254898	-0.138935	1.51799	-0.00380038	-0.26896	0	-0.327005	0	0	0	-0.00190598	0	-0.171037	0	-0.0159647	-0.0857133	-0.196803	-0.136927	-0.447356	-0.0592085	-0.0749826	0.0764183	0	0.0481898	0	0.0190314	0	0	0.0375001	0
-0.288257	-0.179729	2.21649	0	-0.392378	-0.00555276	-0.390137	0	0.140884	0.0612059	-0.0244324	0	-0.260981	0	-0.0355561	-0.0185169	-0.319483	-0.133093	-0.61871	-0.213825	-0.164197	0.120343	-0.0188131	0.0424821	0.00847276	0.0409891	0.0100574	0	0.0773601	0
-0.197647	-0.0707398	0.801084	0	-0.0903927	0	-0.248694	0	0	0	0	0	-0.0572326	0	0	-0.154278	-0.0905359	-0.147757	-0.284051	0	0	0	0	0.00939537	0	0	0	0	0	0
-0.273984	-0.189023	2.605	0	-0.539707	-0.0306547	-0.295181	0.0455026	0.234215	0.15232	-0.0596891	0.108114	-0.314754	0	-0.0834573	-0.0242968	-0.441919	-0.121488	-1.11089	-0.263709	-0.2387	0.176313	-0.116638	0.0230707	0.0482716	0.0120596	0.0219046	0.00838726	0.165881	0.0280286
-0.284827	-0.176743	2.15681	0	-0.384957	-0.00317279	-0.386548	0	0.124902	0.04813	-0.0209239	0	-0.254452	0	-0.0329835	-0.0232217	-0.307137	-0.131209	-0.60253	-0.20353	-0.156526	0.117495	-0.0127346	0.0442534	0.00526216	0.0418468	0.00657515	0	0.0735843	0
-0.291697	-0.182878	2.26416	0	-0.399228	-0.00882677	-0.393009	0	0.15419	0.0734068	-0.0279488	0.00379146	-0.267206	0	-0.0383373	-0.0149523	-0.330903	-0.135196	-0.634085	-0.22218	-0.171443	0.124685	-0.0256757	0.0407788	0.0120168	0.0402776	0.0130359	0	0.0824346	0
-0.290292	-0.190906	2.45743	0	-0.461404	-0.0253375	-0.348106	0.0217806	0.208301	0.12653	-0.0505957	0.0629432	-0.296601	0	-0.0627831	-0.0187322	-0.385504	-0.130391	-0.889166	-0.250145	-0.211648	0.160264	-0.0780346	0.030374	0.032565	0.0252635	0.0204658	0	0.130186	0.0125848
-0.288257	-0.179729	2.21649	0	-0.392378	-0.00555276	-0.390137	0	0.140884	0.0612059	-0.0244324	0	-0.260981	0	-0.0355561	-0.0185169	-0.319483	-0.133093	-0.61871	-0.213825	-0.164197	0.120343	-0.0188131	0.0424821	0.00847276	0.0409891	0.0100574	0	0.0773601	0
-0.281443	-0.17415	2.09793	0	-0.377987	-0.000736295	-0.383695	0	0.10868	0.0343852	-0.0175197	0	-0.248116	0	-0.0305397	-0.0275209	-0.295029	-0.12838	-0.586085	-0.193338	-0.148864	0.114223	-0.00661402	0.0461424	0.00217502	0.0432778	0.00310575	0	0.0698333	0
-0.262568	-0.153429	1.70782	-0.00456423	-0.313891	0	-0.348645	0	0	0	0	0	-0.196746	0	-0.0166427	-0.0599027	-0.224612	-0.127594	-0.489289	-0.108757	-0.0994402	0.0976433	0	0.0538749	0	0.0271437	0	0	0.0480083	0
-0.238294	-0.114436	1.21813	-0.000692155	-0.198521	0	-0.294438	0	0	0	-0.00453614	0	-0.127615	0	-0.0113733	-0.122244	-0.154178	-0.147261	-0.381547	0	-0.0362726	0.0414079	0	0.0374056	0	0.00689523	0	0	0.0197203	0
-0.292765	-0.190371	2.42315	0	-0.444206	-0.0234856	-0.358309	0.0157609	0.201399	0.120115	-0.0479492	0.0522487	-0.292182	0	-0.057856	-0.0181444	-0.375614	-0.131374	-0.839626	-0.245709	-0.204918	0.155664	-0.0691494	0.0319321	0.028806	0.028458	0.0199686	0	0.121548	0.00804889
-0.281443	-0.17415	2.09793	0	-0.377987	-0.000736295	-0.383695	0	0.10868	0.0343852	-0.0175197	0	-0.248116	0	-0.0305397	-0.0275209	-0.295029	-0.12838	-0.586085	-0.193338	-0.148864	0.114223	-0.00661402	0.0461424	0.00217502	0.0432778	0.00310575	0	0.0698333	0
-0.293808	-0.186283	2.32587	0	-0.412254	-0.0157813	-0.382036	0	0.176317	0.0949228	-0.0361162	0.0224522	-0.277507	0	-0.0450859	-0.0156125	-0.348351	-0.134129	-0.708274	-0.232055	-0.184809	0.138925	-0.0427849	0.0376947	0.0188754	0.0364137	0.0161057	0	0.0975604	0
-0.281443	-0.17415	2.09793	0	-0.377987	-0.000736295	-0.383695	0	0.10868	0.0343852	-0.0175197	0	-0.248116	0	-0.0305397	-0.0275209	-0.295029	-0.12838	-0.586085	-0.193338	-0.148864	0.114223	-0.00661402	0.0461424	0.00217502	0.0432778	0.00310575	0	0.0698333	0
-0.292825	-0.184673	2.29479	0	-0.405776	-0.0122983	-0.387873	0	0.165166	0.0839393	-0.0321277	0.0131124	-0.272367	0	-0.041637	-0.0150089	-0.339478	-0.13476	-0.670353	-0.227218	-0.178104	0.13177	-0.0341544	0.039329	0.0154428	0.0384265	0.0145351	0	0.0899454	0
-0.294858	-0.18841	2.35727	0	-0.41879	-0.0189363	-0.375532	0.00394427	0.18648	0.104461	-0.0407533	0.0316716	-0.282732	0	-0.0488574	-0.0165825	-0.357268	-0.132987	-0.748059	-0.236624	-0.191533	0.146144	-0.0513762	0.0355042	0.0220411	0.0343506	0.0179086	0	0.105238	0
-0.273984	-0.189023	2.605	0	-0.539707	-0.0306547	-0.295181	0.0455026	0.234215	0.15232	-0.0596891	0.108114	-0.314754	0	-0.0834573	-0.0242968	-0.441919	-0.121488	-1.11089	-0.263709	-0.2387	0.176313	-0.116638	0.0230707	0.0482716	0.0120596	0.0219046	0.00838726	0.165881	0.0280286
-0.260754	-0.14966	1.65909	-0.00442034	-0.302375	0	-0.343157	0	0	0	0	0	-0.190243	0	-0.0166334	-0.0668551	-0.217348	-0.130102	-0.478449	-0.0960148	-0.0932015	0.0923121	0	0.0524246	0	0.0250327	0	0	0.0453716	0
-0.292765	-0.190371	2.42315	0	-0.444206	-0.0234856	-0.358309	0.0157609	0.201399	0.120115	-0.0479492	0.0522487	-0.292182	0	-0.057856	-0.0181444	-0.375614	-0.131374	-0.839626	-0.245709	-0.204918	0.155664	-0.0691494	0.0319321	0.028806	0.028458	0.0199686	0	0.121548	0.00804889
-0.281443	-0.17415	2.09793	0	-0.377987	-0.000736295	-0.383695	0	0.10868	0.0343852	-0.0175197	0	-0.248116	0	-0.0305397	-0.0275209	-0.295029	-0.12838	-0.586085	-0.193338	-0.148864	0.114223	-0.00661402	0.0461424	0.00217502	0.0432778	0.00310575	0	0.0698333	0
-0.292765	-0.190371	2.42315	0	-0.444206	-0.0234856	-0.358309	0.0157609	0.201399	0.120115	-0.0479492	0.0522487	-0.292182	0	-0.057856	-0.0181444	-0.375614	-0.131374	-0.839626	-0.245709	-0.204918	0.155664	-0.0691494	0.0319321	0.028806	0.028458	0.0199686	0	0.121548	0.00804889
-0.288257	-0.179729	2.21649	0	-0.392378	-0.00555276	-0.390137	0	0.140884	0.0612059	-0.0244324	0	-0.260981	0	-0.0355561	-0.0185169	-0.319483	-0.133093	-0.61871	-0.213825	-0.164197	0.120343	-0.0188131	0.0424821	0.00847276	0.0409891	0.0100574	0	0.0773601	0
-0.254898	-0.138935	1.51799	-0.00380038	-0.26896	0	-0.327005	0	0	0	-0.00190598	0	-0.171037	0	-0.0159647	-0.0857133	-0.196803	-0.136927	-0.447356	-0.0592085	-0.0749826	0.0764183	0	0.0481898	0	0.0190314	0	0	0.0375001	0
-0.290292	-0.190906	2.45743	0	-0.461404	-0.0253375	-0.348106	0.0217806	0.208301	0.12653	-0.0505957	0.0629432	-0.296601	0	-0.0627831	-0.0187322	-0.385504	-0.130391	-0.889166	-0.250145	-0.211648	0.160264	-0.0780346	0.030374	0.032565	0.0252635	0.0204658	0	0.130186	0.0125848
-0.290292	-0.190906	2.45743	0	-0.461404	-0.0253375	-0.348106	0.0217806	0.208301	0.12653	-0.0505957	0.0629432	-0.296601	0	-0.0627831	-0.0187322	-0.385504	-0.130391	-0.889166	-0.250145	-0.211648	0.160264	-0.0780346	0.030374	0.032565	0.0252635	0.0204658	0	0.130186	0.0125848
-0.219247	-0.0926841	0.992264	0	-0.142646	0	-0.272161	0	0	0	-0.0027848	0	-0.0908957	0	-0.00376638	-0.145545	-0.1212	-0.148388	-0.330504	0	-0.00682305	0.0140157	0	0.0260075	0	0	0	0	0.0043794	0
-0.267439	-0.186471	2.64607	0	-0.563413	-0.0316879	-0.277502	0.0507976	0.240426	0.159798	-0.0614781	0.120217	-0.319312	0	-0.0887536	-0.0259645	-0.467626	-0.116996	-1.17159	-0.265221	-0.245383	0.180054	-0.127041	0.0207454	0.0523456	0.0090813	0.0221166	0.012908	0.175044	0.0310334
-0.288257	-0.179729	2.21649	0	-0.392378	-0.00555276	-0.390137	0	0.140884	0.0612059	-0.0244324	0	-0.260981	0	-0.0355561	-0.0185169	-0.319483	-0.133093	-0.61871	-0.213825	-0.164197	0.120343	-0.0188131	0.0424821	0.00847276	0.0409891	0.0100574	0	0.0773601	0
-0.278095	-0.170996	2.04054	0	-0.370729	0	-0.379687	0	0.0935604	0.0215439	-0.014	0	-0.241893	0	-0.0280481	-0.0321517	-0.283468	-0.126563	-0.570722	-0.183131	-0.141501	0.111205	-0.000438301	0.0474959	0	0.0429947	0	0	0.065968	0
-0.284827	-0.176743	2.15681	0	-0.384957	-0.00317279	-0.386548	0	0.124902	0.04813	-0.0209239	0	-0.254452	0	-0.0329835	-0.0232217	-0.307137	-0.131209	-0.60253	-0.20353	-0.156526	0.117495	-0.0127346	0.0442534	0.00526216	0.0418468	0.00657515	0	0.0735843	0
-0.262568	-0.153429	1.70782	-0.00456423	-0.313891	0	-0.348645	0	0	0	0	0	-0.196746	0	-0.0166427	-0.0599027	-0.224612	-0.127594	-0.489289	-0.108757	-0.0994402	0.0976433	0	0.0538749	0	0.0271437	0	0	0.0480083	0
-0.270547	-0.161985	1.86854	-0.00090015	-0.344996	0	-0.36405	0	0.0442779	0	-0.0030625	0	-0.219017	0	-0.0215157	-0.0453635	-0.251605	-0.12742	-0.528097	-0.145967	-0.120293	0.105114	0	0.0518887	0	0.0350137	0	0	0.0572255	0
-0.25155	-0.181209	2.73229	0	-0.6127	-0.0335338	-0.237552	0.0624495	0.254193	0.172721	-0.0641648	0.14515	-0.335443	-0.00339643	-0.0985011	-0.0314779	-0.521602	-0.104181	-1.30297	-0.265932	-0.258179	0.189577	-0.147235	0.0156777	0.0606436	0.00122666	0.021342	0.0225285	0.194324	0.0372372
-0.293808	-0.186283	2.32587	0	-0.412254	-0.0157813	-0.382036	0	0.176317	0.0949228	-0.0361162	0.0224522	-0.277507	0	-0.0450859	-0.0156125	-0.348351	-0.134129	-0.708274	-0.232055	-0.184809	0.138925	-0.0427849	0.0376947	0.0188754	0.0364137	0.0161057	0	0.0975604	0
-0.280195	-0.191721	2.56494	0	-0.517241	-0.0295748	-0.312063	0.0401724	0.227984	0.144715	-0.05767	0.0958577	-0.310271	0	-0.0784449	-0.0228436	-0.417081	-0.124532	-1.05244	-0.26215	-0.232031	0.172481	-0.106142	0.0254145	0.0446207	0.0151291	0.0214343	0.00405227	0.156816	0.0249659
-0.291697	-0.182878	2.26416	0	-0.399228	-0.00882677	-0.393009	0	0.15419	0.0734068	-0.0279488	0.00379146	-0.267206	0	-0.0383373	-0.0149523	-0.330903	-0.135196	-0.634085	-0.22218	-0.171443	0.124685	-0.0256757	0.0407788	0.0120168	0.0402776	0.0130359	0	0.0824346	0
-0.291697	-0.182878	2.26416	0	-0.399228	-0.00882677	-0.393009	0	0.15419	0.0734068	-0.0279488	0.00379146	-0.267206	0	-0.0383373	-0.0149523	-0.330903	-0.135196	-0.634085	-0.22218	-0.171443	0.124685	-0.0256757	0.0407788	0.0120168	0.0402776	0.0130359	0	0.0824346	0
-0.294754	-0.189809	2.3895	0	-0.427537	-0.021489	-0.368181	0.00972355	0.194556	0.113484	-0.0451123	0.0415565	-0.287974	0	-0.0531593	-0.0177564	-0.366176	-0.132047	-0.79133	-0.241164	-0.198185	0.150999	-0.0603025	0.0333843	0.0251535	0.031664	0.0194329	0	0.113086	0.00368211
-0.278095	-0.170996	2.04054	0	-0.370729	0	-0.379687	0	0.0935604	0.0215439	-0.014	0	-0.241893	0	-0.0280481	-0.0321517	-0.283468	-0.126563	-0.570722	-0.183131	-0.141501	0.111205	-0.000438301	0.0474959	0	0.0429947	0	0	0.065968	0
-0.288257	-0.179729	2.21649	0	-0.392378	-0.00555276	-0.390137	0	0.140884	0.0612059	-0.0244324	0	-0.260981	0	-0.0355561	-0.0185169	-0.319483	-0.133093	-0.61871	-0.213825	-0.164197	0.120343	-0.0188131	0.0424821	0.00847276	0.0409891	0.0100574	0	0.0773601	0
-0.256905	-0.142428	1.56418	-0.0040526	-0.279901	0	-0.332316	0	0	0	-0.00105827	0	-0.177377	0	-0.0162795	-0.0797267	-0.203456	-0.13477	-0.457496	-0.0712519	-0.0809691	0.0816958	0	0.0495902	0	0.0209816	0	0	0.0401122	0
-0.270547	-0.161985	1.86854	-0.00090015	-0.344996	0	-0.36405	0	0.0442779	0	-0.0030625	0	-0.219017	0	-0.0215157	-0.0453635	-0.251605	-0.12742	-0.528097	-0.145967	-0.120293	0.105114	0	0.0518887	0	0.0350137	0	0	0.0572255	0
-0.294858	-0.18841	2.35727	0	-0.41879	-0.0189363	-0.375532	0.00394427	0.18648	0.104461	-0.0407533	0.0316716	-0.282732	0	-0.0488574	-0.0165825	-0.357268	-0.132987	-0.748059	-0.236624	-0.191533	0.146144	-0.0513762	0.0355042	0.0220411	0.0343506	0.0179086	0	0.105238	0
-0.27568	-0.167802	1.98216	0	-0.362761	0	-0.374503	0	0.078426	0.00905096	-0.00954709	0	-0.234428	0	-0.0256897	-0.036183	-0.272266	-0.127192	-0.555965	-0.170819	-0.134428	0.108915	0	0.0491293	0	0.0404963	0	0	0.0631402	0
-0.292825	-0.184673	2.29479	0	-0.405776	-0.0122983	-0.387873	0	0.165166	0.0839393	-0.0321277	0.0131124	-0.272367	0	-0.041637	-0.0150089	-0.339478	-0.13476	-0.670353	-0.227218	-0.178104	0.13177	-0.0341544	0.039329	0.0154428	0.0384265	0.0145351	0	0.0899454	0
-0.294754	-0.189809	2.3895	0	-0.427537	-0.021489	-0.368181	0.00972355	0.194556	0.113484	-0.0451123	0.0415565	-0.287974	0	-0.0531593	-0.0177564	-0.366176	-0.132047	-0.79133	-0.241164	-0.198185	0.150999	-0.0603025	0.0333843	0.0251535	0.031664	0.0194329	0	0.113086	0.00368211
-0.256905	-0.142428	1.56418	-0.0040526	-0.279901	0	-0.332316	0	0	0	-0.00105827	0	-0.177377	0	-0.0162795	-0.0797267	-0.203456	-0.13477	-0.457496	-0.0712519	-0.0809691	0.0816958	0	0.0495902	0	0.0209816	0	0	0.0401122	0
-0.284225	-0.191484	2.528	0	-0.497481	-0.0286035	-0.324672	0.0341252	0.221976	0.13893	-0.0556201	0.0848247	-0.305485	0	-0.0731299	-0.0206808	-0.405806	-0.127684	-0.995975	-0.258506	-0.225262	0.169454	-0.096163	0.0272073	0.040318	0.0181169	0.0211435	0	0.148094	0.022159
-0.284225	-0.191484	2.528	0	-0.497481	-0.0286035	-0.324672	0.0341252	0.221976	0.13893	-0.0556201	0.0848247	-0.305485	0	-0.0731299	-0.0206808	-0.405806	-0.127684	-0.995975	-0.258506	-0.225262	0.169454	-0.096163	0.0272073	0.040318	0.0181169	0.0211435	0	0.148094	0.022159
-0.281443	-0.17415	2.09793	0	-0.377987	-0.000736295	-0.383695	0	0.10868	0.0343852	-0.0175197	0	-0.248116	0	-0.0305397	-0.0275209	-0.295029	-0.12838	-0.586085	-0.193338	-0.148864	0.114223	-0.00661402	0.0461424	0.00217502	0.0432778	0.00310575	0	0.0698333	0
-0.293808	-0.186283	2.32587	0	-0.412254	-0.0157813	-0.382036	0	0.176317	0.0949228	-0.0361162	0.0224522	-0.277507	0	-0.0450859	-0.0156125	-0.348351	-0.134129	-0.708274	-0.232055	-0.184809	0.138925	-0.0427849	0.0376947	0.0188754	0.0364137	0.0161057	0	0.0975604	0
-0.292765	-0.190371	2.42315	0	-0.444206	-0.0234856	-0.358309	0.0157609	0.201399	0.120115	-0.0479492	0.0522487	-0.292182	0	-0.057856	-0.0181444	-0.375614	-0.131374	-0.839626	-0.245709	-0.204918	0.155664	-0.0691494	0.0319321	0.028806	0.028458	0.0199686	0	0.121548	0.00804889
-0.267928	-0.159184	1.81335	-0.00237469	-0.334942	0	-0.359175	0	0.0263659	0	-0.000673489	0	-0.211376	0	-0.0196858	-0.0501447	-0.242045	-0.126921	-0.514517	-0.133537	-0.113231	0.103308	0	0.0530044	0	0.0321915	0	0	0.0541267	0
-0.25155	-0.181209	2.73229	0	-0.6127	-0.0335338	-0.237552	0.0624495	0.254193	0.172721	-0.0641648	0.14515	-0.335443	-0.00339643	-0.0985011	-0.0314779	-0.521602	-0.104181	-1.30297	-0.265932	-0.258179	0.189577	-0.147235	0.0156777	0.0606436	0.00122666	0.021342	0.0225285	0.194324	0.0372372
-0.284827	-0.176743	2.15681	0	-0.384957	-0.00317279	-0.386548	0	0.124902	0.04813	-0.0209239	0	-0.254452	0	-0.0329835	-0.0232217	-0.307137	-0.131209	-0.60253	-0.20353	-0.156526	0.117495	-0.0127346	0.0442534	0.00526216	0.0418468	0.00657515	0	0.0735843	0
-0.293808	-0.186283	2.32587	0	-0.412254	-0.0157813	-0.382036	0	0.176317	0.0949228	-0.0361162	0.0224522	-0.277507	0	-0.0450859	-0.0156125	-0.348351	-0.134129	-0.708274	-0.232055	-0.184809	0.138925	-0.0427849	0.0376947	0.0188754	0.0364137	0.0161057	0	0.0975604	0
-0.288257	-0.179729	2.21649	0	-0.392378	-0.00555276	-0.390137	0	0.140884	0.0612059	-0.0244324	0	-0.260981	0	-0.0355561	-0.0185169	-0.319483	-0.133093	-0.61871	-0.213825	-0.164197	0.120343	-0.0188131	0.0424821	0.00847276	0.0409891	0.0100574	0	0.0773601	0
-0.291697	-0.182878	2.26416	0	-0.399228	-0.00882677	-0.393009	0	0.15419	0.0734068	-0.0279488	0.00379146	-0.267206	0	-0.0383373	-0.0149523	-0.330903	-0.135196	-0.634085	-0.22218	-0.171443	0.124685	-0.0256757	0.0407788	0.0120168	0.0402776	0.0130359	0	0.0824346	0
-0.284225	-0.191484	2.528	0	-0.497481	-0.0286035	-0.324672	0.0341252	0.221976	0.13893	-0.0556201	0.0848247	-0.305485	0	-0.0731299	-0.0206808	-0.405806	-0.127684	-0.995975	-0.258506	-0.225262	0.169454	-0.096163	0.0272073	0.040318	0.0181169	0.0211435	0	0.148094	0.022159
-0.281443	-0.17415	2.09793	0	-0.377987	-0.000736295	-0.383695	0	0.10868	0.0343852	-0.0175197	0	-0.248116	0	-0.0305397	-0.0275209	-0.295029	-0.12838	-0.586085	-0.193338	-0.148864	0.114223	-0.00661402	0.0461424	0.00217502	0.0432778	0.00310575	0	0.0698333	0
-0.254898	-0.138935	1.51799	-0.00380038	-0.26896	0	-0.327005	0	0	0	-0.00190598	0	-0.171037	0	-0.0159647	-0.0857133	-0.196803	-0.136927	-0.447356	-0.0592085	-0.0749826	0.0764183	0	0.0481898	0	0.0190314	0	0	0.0375001	0
-0.284225	-0.191484	2.528	0	-0.497481	-0.0286035	-0.324672	0.0341252	0.221976	0.13893	-0.0556201	0.0848247	-0.305485	0	-0.0731299	-0.0206808	-0.405806	-0.127684	-0.995975	-0.258506	-0.225262	0.169454	-0.096163	0.0272073	0.040318	0.0181169	0.0211435	0	0.148094	0.022159
-0.25155	-0.181209	2.73229	0	-0.6127	-0.0335338	-0.237552	0.0624495	0.254193	0.172721	-0.0641648	0.14515	-0.335443	-0.00339643	-0.0985011	-0.0314779	-0.521602	-0.104181	-1.30297	-0.265932	-0.258179	0.189577	-0.147235	0.0156777	0.0606436	0.00122666	0.021342	0.0225285	0.194324	0.0372372
-0.280195	-0.191721	2.56494	0	-0.517241	-0.0295748	-0.312063	0.0401724	0.227984	0.144715	-0.05767	0.0958577	-0.310271	0	-0.0784449	-0.0228436	-0.417081	-0.124532	-1.05244	-0.26215	-0.232031	0.172481	-0.106142	0.0254145	0.0446207	0.0151291	0.0214343	0.00405227	0.156816	0.0249659
-0.287452	-0.191281	2.49237	0	-0.479152	-0.0270477	-0.336916	0.0278985	0.215158	0.132798	-0.053154	0.0738007	-0.301034	0	-0.0678715	-0.0195672	-0.395565	-0.129167	-0.941225	-0.254413	-0.218429	0.164861	-0.0870367	0.0287994	0.0364028	0.0218206	0.0208602	0	0.139031	0.0172842
-0.25155	-0.181209	2.73229	0	-0.6127	-0.0335338	-0.237552	0.0624495	0.254193	0.172721	-0.0641648	0.14515	-0.335443	-0.00339643	-0.0985011	-0.0314779	-0.521602	-0.104181	-1.30297	-0.265932	-0.258179	0.189577	-0.147235	0.0156777	0.0606436	0.00122666	0.021342	0.0225285	0.194324	0.0372372
-0.287452	-0.191281	2.49237	0	-0.479152	-0.0270477	-0.336916	0.0278985	0.215158	0.132798	-0.053154	0.0738007	-0.301034	0	-0.0678715	-0.0195672	-0.395565	-0.129167	-0.941225	-0.254413	-0.218429	0.164861	-0.0870367	0.0287994	0.0364028	0.0218206	0.0208602	0	0.139031	0.0172842
-0.291697	-0.182878	2.26416	0	-0.399228	-0.00882677	-0.393009	0	0.15419	0.0734068	-0.0279488	0.00379146	-0.267206	0	-0.0383373	-0.0149523	-0.330903	-0.135196	-0.634085	-0.22218	-0.171443	0.124685	-0.0256757	0.0407788	0.0120168	0.0402776	0.0130359	0	0.0824346	0
-0.284827	-0.176743	2.15681	0	-0.384957	-0.00317279	-0.386548	0	0.124902	0.04813	-0.0209239	0	-0.254452	0	-0.0329835	-0.0232217	-0.307137	-0.131209	-0.60253	-0.20353	-0.156526	0.117495	-0.0127346	0.0442534	0.00526216	0.0418468	0.00657515	0	0.0735843	0
-0.280195	-0.191721	2.56494	0	-0.517241	-0.0295748	-0.312063	0.0401724	0.227984	0.144715	-0.05767	0.0958577	-0.310271	0	-0.0784449	-0.0228436	-0.417081	-0.124532	-1.05244	-0.26215	-0.232031	0.172481	-0.106142	0.0254145	0.0446207	0.0151291	0.0214343	0.00405227	0.156816	0.0249659
-0.284225	-0.191484	2.528	0	-0.497481	-0.0286035	-0.324672	0.0341252	0.221976	0.13893	-0.0556201	0.0848247	-0.305485	0	-0.0731299	-0.0206808	-0.405806	-0.127684	-0.995975	-0.258506	-0.225262	0.169454	-0.096163	0.0272073	0.040318	0.0181169	0.0211435	0	0.148094	0.022159
-0.280195	-0.191721	2.56494	0	-0.517241	-0.0295748	-0.312063	0.0401724	0.227984	0.144715	-0.05767	0.0958577	-0.310271	0	-0.0784449	-0.0228436	-0.417081	-0.124532	-1.05244	-0.26215	-0.232031	0.172481	-0.106142	0.0254145	0.0446207	0.0151291	0.0214343	0.00405227	0.156816	0.0249659
-0.252852	-0.135466	1.47261	-0.00349714	-0.258257	0	-0.321814	0	0	0	-0.00262283	0	-0.164776	0	-0.0156041	-0.091493	-0.190344	-0.138978	-0.437431	-0.0473757	-0.069107	0.0711826	0	0.0467852	0	0.0171151	0	0	0.03492	0
-0.267439	-0.186471	2.64607	0	-0.563413	-0.0316879	-0.277502	0.0507976	0.240426	0.159798	-0.0614781	0.120217	-0.319312	0	-0.0887536	-0.0259645	-0.467626	-0.116996	-1.17159	-0.265221	-0.245383	0.180054	-0.127041	0.0207454	0.0523456	0.0090813	0.0221166	0.012908	0.175044	0.0310334
-0.293808	-0.186283	2.32587	0	-0.412254	-0.0157813	-0.382036	0	0.176317	0.0949228	-0.0361162	0.0224522	-0.277507	0	-0.0450859	-0.0156125	-0.348351	-0.134129	-0.708274	-0.232055	-0.184809	0.138925	-0.0427849	0.0376947	0.0188754	0.0364137	0.0161057	0	0.0975604	0
-0.171369	-0.0454462	0.645263	0	-0.0370467	0	-0.220797	0	0	0	0	0	-0.0242948	0	0	-0.142779	-0.059259	-0.139474	-0.233447	0	0	0	0	0	0	0	0	0	0	0
-0.291697	-0.182878	2.26416	0	-0.399228	-0.00882677	-0.393009	0	0.15419	0.0734068	-0.0279488	0.00379146	-0.267206	0	-0.0383373	-0.0149523	-0.330903	-0.135196	-0.634085	-0.22218	-0.171443	0.124685	-0.0256757	0.0407788	0.0120168	0.0402776	0.0130359	0	0.0824346	0
-0.273091	-0.164703	1.92479	0	-0.354719	0	-0.368995	0	0.062425	0	-0.00546906	0	-0.226788	0	-0.0233904	-0.0403088	-0.261479	-0.127841	-0.542012	-0.158532	-0.127478	0.106898	0	0.0507327	0	0.0379076	0	0	0.0603488	0
-0.273984	-0.189023	2.605	0	-0.539707	-0.0306547	-0.295181	0.0455026	0.234215	0.15232	-0.0596891	0.108114	-0.314754	0	-0.0834573	-0.0242968	-0.441919	-0.121488	-1.11089	-0.263709	-0.2387	0.176313	-0.116638	0.0230707	0.0482716	0.0120596	0.0219046	0.00838726	0.165881	0.0280286
-0.293808	-0.186283	2.32587	0	-0.412254	-0.0157813	-0.382036	0	0.176317	0.0949228	-0.0361162	0.0224522	-0.277507	0	-0.0450859	-0.0156125	-0.348351	-0.134129	-0.708274	-0.232055	-0.184809	0.138925	-0.0427849	0.0376947	0.0188754	0.0364137	0.0161057	0	0.0975604	0
-0.267928	-0.159184	1.81335	-0.00237469	-0.334942	0	-0.359175	0	0.0263659	0	-0.000673489	0	-0.211376	0	-0.0196858	-0.0501447	-0.242045	-0.126921	-0.514517	-0.133537	-0.113231	0.103308	0	0.0530044	0	0.0321915	0	0	0.0541267	0
-0.238294	-0.114436	1.21813	-0.000692155	-0.198521	0	-0.294438	0	0	0	-0.00453614	0	-0.127615	0	-0.0113733	-0.122244	-0.154178	-0.147261	-0.381547	0	-0.0362726	0.0414079	0	0.0374056	0	0.00689523	0	0	0.0197203	0
-0.294858	-0.18841	2.35727	0	-0.41879	-0.0189363	-0.375532	0.00394427	0.18648	0.104461	-0.0407533	0.0316716	-0.282732	0	-0.0488574	-0.0165825	-0.357268	-0.132987	-0.748059	-0.236624	-0.191533	0.146144	-0.0513762	0.0355042	0.0220411	0.0343506	0.0179086	0	0.105238	0
-0.292825	-0.184673	2.29479	0	-0.405776	-0.0122983	-0.387873	0	0.165166	0.0839393	-0.0321277	0.0131124	-0.272367	0	-0.041637	-0.0150089	-0.339478	-0.13476	-0.670353	-0.227218	-0.178104	0.13177	-0.0341544	0.039329	0.0154428	0.0384265	0.0145351	0	0.0899454	0
-0.292765	-0.190371	2.42315	0	-0.444206	-0.0234856	-0.358309	0.0157609	0.201399	0.120115	-0.0479492	0.0522487	-0.292182	0	-0.057856	-0.0181444	-0.375614	-0.131374	-0.839626	-0.245709	-0.204918	0.155664	-0.0691494	0.0319321	0.028806	0.028458	0.0199686	0	0.121548	0.00804889
-0.281443	-0.17415	2.09793	0	-0.377987	-0.000736295	-0.383695	0	0.10868	0.0343852	-0.0175197	0	-0.248116	0	-0.0305397	-0.0275209	-0.295029	-0.12838	-0.586085	-0.193338	-0.148864	0.114223	-0.00661402	0.0461424	0.00217502	0.0432778	0.00310575	0	0.0698333	0
-0.291697	-0.182878	2.26416	0	-0.399228	-0.00882677	-0.393009	0	0.15419	0.0734068	-0.0279488	0.00379146	-0.267206	0	-0.0383373	-0.0149523	-0.330903	-0.135196	-0.634085	-0.22218	-0.171443	0.124685	-0.0256757	0.0407788	0.0120168	0.0402776	0.0130359	0	0.0824346	0
-0.293808	-0.186283	2.32587	0	-0.412254	-0.0157813	-0.382036	0	0.176317	0.0949228	-0.0361162	0.0224522	-0.277507	0	-0.0450859	-0.0156125	-0.348351	-0.134129	-0.708274	-0.232055	-0.184809	0.138925	-0.0427849	0.0376947	0.0188754	0.0364137	0.0161057	0	0.0975604	0
-0.25155	-0.181209	2.73229	0	-0.6127	-0.0335338	-0.237552	0.0624495	0.254193	0.172721	-0.0641648	0.14515	-0.335443	-0.00339643	-0.0985011	-0.0314779	-0.521602	-0.104181	-1.30297	-0.265932	-0.258179	0.189577	-0.147235	0.0156777	0.0606436	0.00122666	0.021342	0.0225285	0.194324	0.0372372
-0.287452	-0.191281	2.49237	0	-0.479152	-0.0270477	-0.336916	0.0278985	0.215158	0.132798	-0.053154	0.0738007	-0.301034	0	-0.0678715	-0.0195672	-0.395565	-0.129167	-0.941225	-0.254413	-0.218429	0.164861	-0.0870367	0.0287994	0.0364028	0.0218206	0.0208602	0	0.139031	0.0172842
-0.288257	-0.179729	2.21649	0	-0.392378	-0.00555276	-0.390137	0	0.140884	0.0612059	-0.0244324	0	-0.260981	0	-0.0355561	-0.0185169	-0.319483	-0.133093	-0.61871	-0.213825	-0.164197	0.120343	-0.0188131	0.0424821	0.00847276	0.0409891	0.0100574	0	0.0773601	0
-0.281443	-0.17415	2.09793	0	-0.377987	-0.000736295	-0.383695	0	0.10868	0.0343852	-0.0175197	0	-0.248116	0	-0.0305397	-0.0275209	-0.295029	-0.12838	-0.586085	-0.193338	-0.148864	0.114223	-0.00661402	0.0461424	0.00217502	0.0432778	0.00310575	0	0.0698333	0
-0.281443	-0.17415	2.09793	0	-0.377987	-0.000736295	-0.383695	0	0.10868	0.0343852	-0.0175197	0	-0.248116	0	-0.0305397	-0.0275209	-0.295029	-0.12838	-0.586085	-0.193338	-0.148864	0.114223	-0.00661402	0.0461424	0.00217502	0.0432778	0.00310575	0	0.0698333	0
-0.291697	-0.182878	2.26416	0	-0.399228	-0.00882677	-0.393009	0	0.15419	0.0734068	-0.0279488	0.00379146	-0.267206	0	-0.0383373	-0.0149523	-0.330903	-0.135196	-0.634085	-0.22218	-0.171443	0.124685	-0.0256757	0.0407788	0.0120168	0.0402776	0.0130359	0	0.0824346	0
-0.264784	-0.15666	1.75922	-0.00372459	-0.324848	0	-0.354336	0	0.0090146	0	0	0	-0.20396	0	-0.0177974	-0.0546778	-0.233086	-0.126385	-0.500992	-0.121136	-0.106066	0.101185	0	0.054005	0	0.029622	0	0	0.0509415	0
-0.291697	-0.182878	2.26416	0	-0.399228	-0.00882677	-0.393009	0	0.15419	0.0734068	-0.0279488	0.00379146	-0.267206	0	-0.0383373	-0.0149523	-0.330903	-0.135196	-0.634085	-0.22218	-0.171443	0.124685	-0.0256757	0.0407788	0.0120168	0.0402776	0.0130359	0	0.0824346	0
-0.292825	-0.184673	2.29479	0	-0.405776	-0.0122983	-0.387873	0	0.165166	0.0839393	-0.0321277	0.0131124	-0.272367	0	-0.041637	-0.0150089	-0.339478	-0.13476	-0.670353	-0.227218	-0.178104	0.13177	-0.0341544	0.039329	0.0154428	0.0384265	0.0145351	0	0.0899454	0
-0.291697	-0.182878	2.26416	0	-0.399228	-0.00882677	-0.393009	0	0.15419	0.0734068	-0.0279488	0.00379146	-0.267206	0	-0.0383373	-0.0149523	-0.330903	-0.135196	-0.634085	-0.22218	-0.171443	0.124685	-0.0256757	0.0407788	0.0120168	0.0402776	0.0130359	0	0.0824346	0
-0.294754	-0.189809	2.3895	0	-0.427537	-0.021489	-0.368181	0.00972355	0.194556	0.113484	-0.0451123	0.0415565	-0.287974	0	-0.0531593	-0.0177564	-0.366176	-0.132047	-0.79133	-0.241164	-0.198185	0.150999	-0.0603025	0.0333843	0.0251535	0.031664	0.0194329	0	0.113086	0.00368211
-0.293808	-0.186283	2.32587	0	-0.412254	-0.0157813	-0.382036	0	0.176317	0.0949228	-0.0361162	0.0224522	-0.277507	0	-0.0450859	-0.0156125	-0.348351	-0.134129	-0.708274	-0.232055	-0.184809	0.138925	-0.0427849	0.0376947	0.0188754	0.0364137	0.0161057	0	0.0975604	0
-0.284225	-0.191484	2.528	0	-0.497481	-0.0286035	-0.324672	0.0341252	0.221976	0.13893	-0.0556201	0.0848247	-0.305485	0	-0.0731299	-0.0206808	-0.405806	-0.127684	-0.995975	-0.258506	-0.225262	0.169454	-0.096163	0.0272073	0.040318	0.0181169	0.0211435	0	0.148094	0.022159
-0.273984	-0.189023	2.605	0	-0.539707	-0.0306547	-0.295181	0.0455026	0.234215	0.15232	-0.0596891	0.108114	-0.314754	0	-0.0834573	-0.0242968	-0.441919	-0.121488	-1.11089	-0.263709	-0.2387	0.176313	-0.116638	0.0230707	0.0482716	0.0120596	0.0219046	0.00838726	0.165881	0.0280286
-0.288257	-0.179729	2.21649	0	-0.392378	-0.00555276	-0.390137	0	0.140884	0.0612059	-0.0244324	0	-0.260981	0	-0.0355561	-0.0185169	-0.319483	-0.133093	-0.61871	-0.213825	-0.164197	0.120343	-0.0188131	0.0424821	0.00847276	0.0409891	0.0100574	0	0.0773601	0
-0.25155	-0.181209	2.73229	0	-0.6127	-0.0335338	-0.237552	0.0624495	0.254193	0.172721	-0.0641648	0.14515	-0.335443	-0.00339643	-0.0985011	-0.0314779	-0.521602	-0.104181	-1.30297	-0.265932	-0.258179	0.189577	-0.147235	0.0156777	0.0606436	0.00122666	0.021342	0.0225285	0.194324	0.0372372
-0.262568	-0.153429	1.70782	-0.00456423	-0.313891	0	-0.348645	0	0	0	0	0	-0.196746	0	-0.0166427	-0.0599027	-0.224612	-0.127594	-0.489289	-0.108757	-0.0994402	0.0976433	0	0.0538749	0	0.0271437	0	0	0.0480083	0
-0.288257	-0.179729	2.21649	0	-0.392378	-0.00555276	-0.390137	0	0.140884	0.0612059	-0.0244324	0	-0.260981	0	-0.0355561	-0.0185169	-0.319483	-0.133093	-0.61871	-0.213825	-0.164197	0.120343	-0.0188131	0.0424821	0.00847276	0.0409891	0.0100574	0	0.0773601	0
-0.291697	-0.182878	2.26416	0	-0.399228	-0.00882677	-0.393009	0	0.15419	0.0734068	-0.0279488	0.00379146	-0.267206	0	-0.0383373	-0.0149523	-0.330903	-0.135196	-0.634085	-0.22218	-0.171443	0.124685	-0.0256757	0.0407788	0.0120168	0.0402776	0.0130359	0	0.0824346	0
-0.294858	-0.18841	2.35727	0	-0.41879	-0.0189363	-0.375532	0.00394427	0.18648	0.104461	-0.0407533	0.0316716	-0.282732	0	-0.0488574	-0.0165825	-0.357268	-0.132987	-0.748059	-0.236624	-0.191533	0.146144	-0.0513762	0.0355042	0.0220411	0.0343506	0.0179086	0	0.105238	0
-0.284225	-0.191484	2.528	0	-0.497481	-0.0286035	-0.324672	0.0341252	0.221976	0.13893	-0.0556201	0.0848247	-0.305485	0	-0.0731299	-0.0206808	-0.405806	-0.127684	-0.995975	-0.258506	-0.225262	0.169454	-0.096163	0.0272073	0.040318	0.0181169	0.0211435	0	0.148094	0.022159
-0.287452	-0.191281	2.49237	0	-0.479152	-0.0270477	-0.336916	0.0278985	0.215158	0.132798	-0.053154	0.0738007	-0.301034	0	-0.0678715	-0.0195672	-0.395565	-0.129167	-0.941225	-0.254413	-0.218429	0.164861	-0.0870367	0.0287994	0.0364028	0.0218206	0.0208602	0	0.139031	0.0172842
-0.284225	-0.191484	2.528	0	-0.497481	-0.0286035	-0.324672	0.0341252	0.221976	0.13893	-0.0556201	0.0848247	-0.305485	0	-0.0731299	-0.0206808	-0.405806	-0.127684	-0.995975	-0.258506	-0.225262	0.169454	-0.096163	0.0272073	0.040318	0.0181169	0.0211435	0	0.148094	0.022159
-0.258871	-0.145944	1.61121	-0.00425222	-0.291088	0	-0.337751	0	0	0	-7.7832e-05	0	-0.183797	0	-0.0165486	-0.0735308	-0.210312	-0.132506	-0.467858	-0.083509	-0.0870725	0.0870175	0	0.0509892	0	0.0229701	0	0	0.0427597	0
-0.278095	-0.170996	2.04054	0	-0.370729	0	-0.379687	0	0.0935604	0.0215439	-0.014	0	-0.241893	0	-0.0280481	-0.0321517	-0.283468	-0.126563	-0.570722	-0.183131	-0.141501	0.111205	-0.000438301	0.0474959	0	0.0429947	0	0	0.065968	0
-0.264784	-0.15666	1.75922	-0.00372459	-0.324848	0	-0.354336	0	0.0090146	0	0	0	-0.20396	0	-0.0177974	-0.0546778	-0.233086	-0.126385	-0.500992	-0.121136	-0.106066	0.101185	0	0.054005	0	0.029622	0	0	0.0509415	0
-0.267928	-0.159184	1.81335	-0.00237469	-0.334942	0	-0.359175	0	0.0263659	0	-0.000673489	0	-0.211376	0	-0.0196858	-0.0501447	-0.242045	-0.126921	-0.514517	-0.133537	-0.113231	0.103308	0	0.0530044	0	0.0321915	0	0	0.0541267	0
-0.270547	-0.161985	1.86854	-0.00090015	-0.344996	0	-0.36405	0	0.0442779	0	-0.0030625	0	-0.219017	0	-0.0215157	-0.0453635	-0.251605	-0.12742	-0.528097	-0.145967	-0.120293	0.105114	0	0.0518887	0	0.0350137	0	0	0.0572255	0
-0.287452	-0.191281	2.49237	0	-0.479152	-0.0270477	-0.336916	0.0278985	0.215158	0.132798	-0.053154	0.0738007	-0.301034	0	-0.0678715	-0.0195672	-0.395565	-0.129167	-0.941225	-0.254413	-0.218429	0.164861	-0.0870367	0.0287994	0.0364028	0.0218206	0.0208602	0	0.139031	0.0172842
-0.294754	-0.189809	2.3895	0	-0.427537	-0.021489	-0.368181	0.00972355	0.194556	0.113484	-0.0451123	0.0415565	-0.287974	0	-0.0531593	-0.0177564	-0.366176	-0.132047	-0.79133	-0.241164	-0.198185	0.150999	-0.0603025	0.0333843	0.0251535	0.031664	0.0194329	0	0.113086	0.00368211
-0.260754	-0.14966	1.65909	-0.00442034	-0.302375	0	-0.343157	0	0	0	0	0	-0.190243	0	-0.0166334	-0.0668551	-0.217348	-0.130102	-0.478449	-0.0960148	-0.0932015	0.0923121	0	0.0524246	0	0.0250327	0	0	0.0453716	0
-0.25155	-0.181209	2.73229	0	-0.6127	-0.0335338	-0.237552	0.0624495	0.254193	0.172721	-0.0641648	0.14515	-0.335443	-0.00339643	-0.0985011	-0.0314779	-0.521602	-0.104181	-1.30297	-0.265932	-0.258179	0.189577	-0.147235	0.0156777	0.0606436	0.00122666	0.021342	0.0225285	0.194324	0.0372372
-0.256905	-0.142428	1.56418	-0.0040526	-0.279901	0	-0.332316	0	0	0	-0.00105827	0	-0.177377	0	-0.0162795	-0.0797267	-0.203456	-0.13477	-0.457496	-0.0712519	-0.0809691	0.0816958	0	0.0495902	0	0.0209816	0	0	0.0401122	0
-0.278095	-0.170996	2.04054	0	-0.370729	0	-0.379687	0	0.0935604	0.0215439	-0.014	0	-0.241893	0	-0.0280481	-0.0321517	-0.283468	-0.126563	-0.570722	-0.183131	-0.141501	0.111205	-0.000438301	0.0474959	0	0.0429947	0	0	0.065968	0
-0.288257	-0.179729	2.21649	0	-0.392378	-0.00555276	-0.390137	0	0.140884	0.0612059	-0.0244324	0	-0.260981	0	-0.0355561	-0.0185169	-0.319483	-0.133093	-0.61871	-0.213825	-0.164197	0.120343	-0.0188131	0.0424821	0.00847276	0.0409891	0.0100574	0	0.0773601	0
-0.25155	-0.181209	2.73229	0	-0.6127	-0.0335338	-0.237552	0.0624495	0.254193	0.172721	-0.0641648	0.14515	-0.335443	-0.00339643	-0.0985011	-0.0314779	-0.521602	-0.104181	-1.30297	-0.265932	-0.258179	0.189577	-0.147235	0.0156777	0.0606436	0.00122666	0.021342	0.0225285	0.194324	0.0372372
-0.27568	-0.167802	1.98216	0	-0.362761	0	-0.374503	0	0.078426	0.00905096	-0.00954709	0	-0.234428	0	-0.0256897	-0.036183	-0.272266	-0.127192	-0.555965	-0.170819	-0.134428	0.108915	0	0.0491293	0	0.0404963	0	0	0.0631402	0
-0.294754	-0.189809	2.3895	0	-0.427537	-0.021489	-0.368181	0.00972355	0.194556	0.113484	-0.0451123	0.0415565	-0.287974	0	-0.0531593	-0.0177564	-0.366176	-0.132047	-0.79133	-0.241164	-0.198185	0.150999	-0.0603025	0.0333843	0.0251535	0.031664	0.0194329	0	0.113086	0.00368211
-0.201491	-0.0745048	0.82391	0	-0.0985837	0	-0.252648	0	0	0	0	0	-0.0621564	0	0	-0.154985	-0.0951244	-0.147987	-0.291242	0	0	0	0	0.0129999	0	0	0	0	0	0
-0.293808	-0.186283	2.32587	0	-0.412254	-0.0157813	-0.382036	0	0.176317	0.0949228	-0.0361162	0.0224522	-0.277507	0	-0.0450859	-0.0156125	-0.348351	-0.134129	-0.708274	-0.232055	-0.184809	0.138925	-0.0427849	0.0376947	0.0188754	0.0364137	0.0161057	0	0.0975604	0
-0.27568	-0.167802	1.98216	0	-0.362761	0	-0.374503	0	0.078426	0.00905096	-0.00954709	0	-0.234428	0	-0.0256897	-0.036183	-0.272266	-0.127192	-0.555965	-0.170819	-0.134428	0.108915	0	0.0491293	0	0.0404963	0	0	0.0631402	0
-0.280195	-0.191721	2.56494	0	-0.517241	-0.0295748	-0.312063	0.0401724	0.227984	0.144715	-0.05767	0.0958577	-0.310271	0	-0.0784449	-0.0228436	-0.417081	-0.124532	-1.05244	-0.26215	-0.232031	0.172481	-0.106142	0.0254145	0.0446207	0.0151291	0.0214343	0.00405227	0.156816	0.0249659
-0.294858	-0.18841	2.35727	0	-0.41879	-0.0189363	-0.375532	0.00394427	0.18648	0.104461	-0.0407533	0.0316716	-0.282732	0	-0.0488574	-0.0165825	-0.357268	-0.132987	-0.748059	-0.236624	-0.191533	0.146144	-0.0513762	0.0355042	0.0220411	0.0343506	0.0179086	0	0.105238	0
-0.294858	-0.18841	2.35727	0	-0.41879	-0.0189363	-0.375532	0.00394427	0.18648	0.104461	-0.0407533	0.0316716	-0.282732	0	-0.0488574	-0.0165825	-0.357268	-0.132987	-0.748059	-0.236624	-0.191533	0.146144	-0.0513762	0.0355042	0.0220411	0.0343506	0.0179086	0	0.105238	0
-0.292765	-0.190371	2.42315	0	-0.444206	-0.0234856	-0.358309	0.0157609	0.201399	0.120115	-0.0479492	0.0522487	-0.292182	0	-0.057856	-0.0181444	-0.375614	-0.131374	-0.839626	-0.245709	-0.204918	0.155664	-0.0691494	0.0319321	0.028806	0.028458	0.0199686	0	0.121548	0.00804889
-0.260437	-0.183745	2.68827	0	-0.588289	-0.0325823	-0.25838	0.0562328	0.246538	0.167171	-0.0631034	0.132416	-0.323874	0	-0.0942737	-0.0279866	-0.494072	-0.111576	-1.23581	-0.266563	-0.252131	0.183781	-0.137514	0.0184206	0.0566223	0.00592518	0.0220955	0.0174998	0.184439	0.0341712
-0.284225	-0.191484	2.528	0	-0.497481	-0.0286035	-0.324672	0.0341252	0.221976	0.13893	-0.0556201	0.0848247	-0.305485	0	-0.0731299	-0.0206808	-0.405806	-0.127684	-0.995975	-0.258506	-0.225262	0.169454	-0.096163	0.0272073	0.040318	0.0181169	0.0211435	0	0.148094	0.022159
-0.264784	-0.15666	1.75922	-0.00372459	-0.324848	0	-0.354336	0	0.0090146	0	0	0	-0.20396	0	-0.0177974	-0.0546778	-0.233086	-0.126385	-0.500992	-0.121136	-0.106066	0.101185	0	0.054005	0	0.029622	0	0	0.0509415	0
-0.287452	-0.191281	2.49237	0	-0.479152	-0.0270477	-0.336916	0.0278985	0.215158	0.132798	-0.053154	0.0738007	-0.301034	0	-0.0678715	-0.0195672	-0.395565	-0.129167	-0.941225	-0.254413	-0.218429	0.164861	-0.0870367	0.0287994	0.0364028	0.0218206	0.0208602	0	0.139031	0.0172842
-0.27568	-0.167802	1.98216	0	-0.362761	0	-0.374503	0	0.078426	0.00905096	-0.00954709	0	-0.234428	0	-0.0256897	-0.036183	-0.272266	-0.127192	-0.555965	-0.170819	-0.134428	0.108915	0	0.0491293	0	0.0404963	0	0	0.0631402	0
-0.280195	-0.191721	2.56494	0	-0.517241	-0.0295748	-0.312063	0.0401724	0.227984	0.144715	-0.05767	0.0958577	-0.310271	0	-0.0784449	-0.0228436	-0.417081	-0.124532	-1.05244	-0.26215	-0.232031	0.172481	-0.106142	0.0254145	0.0446207	0.0151291	0.0214343	0.00405227	0.156816	0.0249659
-0.287452	-0.191281	2.49237	0	-0.479152	-0.0270477	-0.336916	0.0278985	0.215158	0.132798	-0.053154	0.0738007	-0.301034	0	-0.0678715	-0.0195672	-0.395565	-0.129167	-0.941225	-0.254413	-0.218429	0.164861	-0.0870367	0.0287994	0.0364028	0.0218206	0.0208602	0	0.139031	0.0172842
-0.252852	-0.135466	1.47261	-0.00349714	-0.258257	0	-0.321814	0	0	0	-0.00262283	0	-0.164776	0	-0.0156041	-0.091493	-0.190344	-0.138978	-0.437431	-0.0473757	-0.069107	0.0711826	0	0.0467852	0	0.0171151	0	0	0.03492	0
-0.292825	-0.184673	2.29479	0	-0.405776	-0.0122983	-0.387873	0	0.165166	0.0839393	-0.0321277	0.0131124	-0.272367	0	-0.041637	-0.0150089	-0.339478	-0.13476	-0.670353	-0.227218	-0.178104	0.13177	-0.0341544	0.039329	0.0154428	0.0384265	0.0145351	0	0.0899454	0
-0.27568	-0.167802	1.98216	0	-0.362761	0	-0.374503	0	0.078426	0.00905096	-0.00954709	0	-0.234428	0	-0.0256897	-0.036183	-0.272266	-0.127192	-0.555965	-0.170819	-0.134428	0.108915	0	0.0491293	0	0.0404963	0	0	0.0631402	0
-0.284827	-0.176743	2.15681	0	-0.384957	-0.00317279	-0.386548	0	0.124902	0.04813	-0.0209239	0	-0.254452	0	-0.0329835	-0.0232217	-0.307137	-0.131209	-0.60253	-0.20353	-0.156526	0.117495	-0.0127346	0.0442534	0.00526216	0.0418468	0.00657515	0	0.0735843	0
-0.291697	-0.182878	2.26416	0	-0.399228	-0.00882677	-0.393009	0	0.15419	0.0734068	-0.0279488	0.00379146	-0.267206	0	-0.0383373	-0.0149523	-0.330903	-0.135196	-0.634085	-0.22218	-0.171443	0.124685	-0.0256757	0.0407788	0.0120168	0.0402776	0.0130359	0	0.0824346	0
-0.287452	-0.191281	2.49237	0	-0.479152	-0.0270477	-0.336916	0.0278985	0.215158	0.132798	-0.053154	0.0738007	-0.301034	0	-0.0678715	-0.0195672	-0.395565	-0.129167	-0.941225	-0.254413	-0.218429	0.164861	-0.0870367	0.0287994	0.0364028	0.0218206	0.0208602	0	0.139031	0.0172842
-0.293808	-0.186283	2.32587	0	-0.412254	-0.0157813	-0.382036	0	0.176317	0.0949228	-0.0361162	0.0224522	-0.277507	0	-0.0450859	-0.0156125	-0.348351	-0.134129	-0.708274	-0.232055	-0.184809	0.138925	-0.0427849	0.0376947	0.0188754	0.0364137	0.0161057	0	0.0975604	0
-0.287452	-0.191281	2.49237	0	-0.479152	-0.0270477	-0.336916	0.0278985	0.215158	0.132798	-0.053154	0.0738007	-0.301034	0	-0.0678715	-0.0195672	-0.395565	-0.129167	-0.941225	-0.254413	-0.218429	0.164861	-0.0870367	0.0287994	0.0364028	0.0218206	0.0208602	0	0.139031	0.0172842
-0.25155	-0.181209	2.73229	0	-0.6127	-0.0335338	-0.237552	0.0624495	0.254193	0.172721	-0.0641648	0.14515	-0.335443	-0.00339643	-0.0985011	-0.0314779	-0.521602	-0.104181	-1.30297	-0.265932	-0.258179	0.189577	-0.147235	0.0156777	0.0606436	0.00122666	0.021342	0.0225285	0.194324	0.0372372
-0.292765	-0.190371	2.42315	0	-0.444206	-0.0234856	-0.358309	0.0157609	0.201399	0.120115	-0.0479492	0.0522487	-0.292182	0	-0.057856	-0.0181444	-0.375614	-0.131374	-0.839626	-0.245709	-0.204918	0.155664	-0.0691494	0.0319321	0.028806	0.028458	0.0199686	0	0.121548	0.00804889
-0.288257	-0.179729	2.21649	0	-0.392378	-0.00555276	-0.390137	0	0.140884	0.0612059	-0.0244324	0	-0.260981	0	-0.0355561	-0.0185169	-0.319483	-0.133093	-0.61871	-0.213825	-0.164197	0.120343	-0.0188131	0.0424821	0.00847276	0.0409891	0.0100574	0	0.0773601	0
-0.267928	-0.159184	1.81335	-0.00237469	-0.334942	0	-0.359175	0	0.0263659	0	-0.000673489	0	-0.211376	0	-0.0196858	-0.0501447	-0.242045	-0.126921	-0.514517	-0.133537	-0.113231	0.103308	0	0.0530044	0	0.0321915	0	0	0.0541267	0
-0.290292	-0.190906	2.45743	0	-0.461404	-0.0253375	-0.348106	0.0217806	0.208301	0.12653	-0.0505957	0.0629432	-0.296601	0	-0.0627831	-0.0187322	-0.385504	-0.130391	-0.889166	-0.250145	-0.211648	0.160264	-0.0780346	0.030374	0.032565	0.0252635	0.0204658	0	0.130186	0.0125848
-0.294754	-0.189809	2.3895	0	-0.427537	-0.021489	-0.368181	0.00972355	0.194556	0.113484	-0.0451123	0.0415565	-0.287974	0	-0.0531593	-0.0177564	-0.366176	-0.132047	-0.79133	-0.241164	-0.198185	0.150999	-0.0603025	0.0333843	0.0251535	0.031664	0.0194329	0	0.113086	0.00368211
-0.292825	-0.184673	2.29479	0	-0.405776	-0.0122983	-0.387873	0	0.165166	0.0839393	-0.0321277	0.0131124	-0.272367	0	-0.041637	-0.0150089	-0.339478	-0.13476	-0.670353	-0.227218	-0.178104	0.13177	-0.0341544	0.039329	0.0154428	0.0384265	0.0145351	0	0.0899454	0
-0.294858	-0.18841	2.35727	0	-0.41879	-0.0189363	-0.375532	0.00394427	0.18648	0.104461	-0.0407533	0.0316716	-0.282732	0	-0.0488574	-0.0165825	-0.357268	-0.132987	-0.748059	-0.236624	-0.191533	0.146144	-0.0513762	0.0355042	0.0220411	0.0343506	0.0179086	0	0.105238	0
-0.293808	-0.186283	2.32587	0	-0.412254	-0.0157813	-0.382036	0	0.176317	0.0949228	-0.0361162	0.0224522	-0.277507	0	-0.0450859	-0.0156125	-0.348351	-0.134129	-0.708274	-0.232055	-0.184809	0.138925	-0.0427849	0.0376947	0.0188754	0.0364137	0.0161057	0	0.0975604	0
-0.288257	-0.179729	2.21649	0	-0.392378	-0.00555276	-0.390137	0	0.140884	0.0612059	-0.0244324	0	-0.260981	0	-0.0355561	-0.0185169	-0.319483	-0.133093	-0.61871	-0.213825	-0.164197	0.120343	-0.0188131	0.0424821	0.00847276	0.0409891	0.0100574	0	0.0773601	0
-0.294754	-0.189809	2.3895	0	-0.427537	-0.021489	-0.368181	0.00972355	0.194556	0.113484	-0.0451123	0.0415565	-0.287974	0	-0.0531593	-0.0177564	-0.366176	-0.132047	-0.79133	-0.241164	-0.198185	0.150999	-0.0603025	0.0333843	0.0251535	0.031664	0.0194329	0	0.113086	0.00368211
-0.292765	-0.190371	2.42315	0	-0.444206	-0.0234856	-0.358309	0.0157609	0.201399	0.120115	-0.0479492	0.0522487	-0.292182	0	-0.057856	-0.0181444	-0.375614	-0.131374	-0.839626	-0.245709	-0.204918	0.155664	-0.0691494	0.0319321	0.028806	0.028458	0.0199686	0	0.121548	0.00804889
-0.264784	-0.15666	1.75922	-0.00372459	-0.324848	0	-0.354336	0	0.0090146	0	0	0	-0.20396	0	-0.0177974	-0.0546778	-0.233086	-0.126385	-0.500992	-0.121136	-0.106066	0.101185	0	0.054005	0	0.029622	0	0	0.0509415	0
-0.290292	-0.190906	2.45743	0	-0.461404	-0.0253375	-0.348106	0.0217806	0.208301	0.12653	-0.0505957	0.0629432	-0.296601	0	-0.0627831	-0.0187322	-0.385504	-0.130391	-0.889166	-0.250145	-0.211648	0.160264	-0.0780346	0.030374	0.032565	0.0252635	0.0204658	0	0.130186	0.0125848
-0.293808	-0.186283	2.32587	0	-0.412254	-0.0157813	-0.382036	0	0.176317	0.0949228	-0.0361162	0.0224522	-0.277507	0	-0.0450859	-0.0156125	-0.348351	-0.134129	-0.708274	-0.232055	-0.184809	0.138925	-0.0427849	0.0376947	0.0188754	0.0364137	0.0161057	0	0.0975604	0
-0.267928	-0.159184	1.81335	-0.00237469	-0.334942	0	-0.359175	0	0.0263659	0	-0.000673489	0	-0.211376	0	-0.0196858	-0.0501447	-0.242045	-0.126921	-0.514517	-0.133537	-0.113231	0.103308	0	0.0530044	0	0.0321915	0	0	0.0541267	0
-0.294858	-0.18841	2.35727	0	-0.41879	-0.0189363	-0.375532	0.00394427	0.18648	0.104461	-0.0407533	0.0316716	-0.282732	0	-0.0488574	-0.0165825	-0.357268	-0.132987	-0.748059	-0.236624	-0.191533	0.146144	-0.0513762	0.0355042	0.0220411	0.0343506	0.0179086	0	0.105238	0
-0.241366	-0.118164	1.25815	-0.0012719	-0.207953	0	-0.298224	0	0	0	-0.00445128	0	-0.134103	0	-0.012609	-0.117523	-0.160231	-0.14684	-0.390555	0	-0.0413703	0.0459565	0	0.039274	0	0.00826077	0	0	0.0222887	0
-0.258871	-0.145944	1.61121	-0.00425222	-0.291088	0	-0.337751	0	0	0	-7.7832e-05	0	-0.183797	0	-0.0165486	-0.0735308	-0.210312	-0.132506	-0.467858	-0.083509	-0.0870725	0.0870175	0	0.0509892	0	0.0229701	0	0	0.0427597	0
-0.294858	-0.18841	2.35727	0	-0.41879	-0.0189363	-0.375532	0.00394427	0.18648	0.104461	-0.0407533	0.0316716	-0.282732	0	-0.0488574	-0.0165825	-0.357268	-0.132987	-0.748059	-0.236624	-0.191533	0.146144	-0.0513762	0.0355042	0.0220411	0.0343506	0.0179086	0	0.105238	0
-0.294754	-0.189809	2.3895	0	-0.427537	-0.021489	-0.368181	0.00972355	0.194556	0.113484	-0.0451123	0.0415565	-0.287974	0	-0.0531593	-0.0177564	-0.366176	-0.132047	-0.79133	-0.241164	-0.198185	0.150999	-0.0603025	0.0333843	0.0251535	0.031664	0.0194329	0	0.113086	0.00368211
-0.238294	-0.114436	1.21813	-0.000692155	-0.198521	0	-0.294438	0	0	0	-0.00453614	0	-0.127615	0	-0.0113733	-0.122244	-0.154178	-0.147261	-0.381547	0	-0.0362726	0.0414079	0	0.0374056	0	0.00689523	0	0	0.0197203	0
-0.292825	-0.184673	2.29479	0	-0.405776	-0.0122983	-0.387873	0	0.165166	0.0839393	-0.0321277	0.0131124	-0.272367	0	-0.041637	-0.0150089	-0.339478	-0.13476	-0.670353	-0.227218	-0.178104	0.13177	-0.0341544	0.039329	0.0154428	0.0384265	0.0145351	0	0.0899454	0
-0.267439	-0.186471	2.64607	0	-0.563413	-0.0316879	-0.277502	0.0507976	0.240426	0.159798	-0.0614781	0.120217	-0.319312	0	-0.0887536	-0.0259645	-0.467626	-0.116996	-1.17159	-0.265221	-0.245383	0.180054	-0.127041	0.0207454	0.0523456	0.0090813	0.0221166	0.012908	0.175044	0.0310334
-0.290292	-0.190906	2.45743	0	-0.461404	-0.0253375	-0.348106	0.0217806	0.208301	0.12653	-0.0505957	0.0629432	-0.296601	0	-0.0627831	-0.0187322	-0.385504	-0.130391	-0.889166	-0.250145	-0.211648	0.160264	-0.0780346	0.030374	0.032565	0.0252635	0.0204658	0	0.130186	0.0125848
-0.248648	-0.12861	1.38425	-0.00274273	-0.237522	0	-0.311774	0	0	0	-0.00368047	0	-0.152492	0	-0.0147446	-0.102438	-0.177974	-0.142768	-0.418199	-0.0243304	-0.0576638	0.0608253	0	0.0439545	0	0.0133663	0	0	0.0298431	0
-0.294754	-0.189809	2.3895	0	-0.427537	-0.021489	-0.368181	0.00972355	0.194556	0.113484	-0.0451123	0.0415565	-0.287974	0	-0.0531593	-0.0177564	-0.366176	-0.132047	-0.79133	-0.241164	-0.198185	0.150999	-0.0603025	0.0333843	0.0251535	0.031664	0.0194329	0	0.113086	0.00368211
-0.254898	-0.138935	1.51799	-0.00380038	-0.26896	0	-0.327005	0	0	0	-0.00190598	0	-0.171037	0	-0.0159647	-0.0857133	-0.196803	-0.136927	-0.447356	-0.0592085	-0.0749826	0.0764183	0	0.0481898	0	0.0190314	0	0	0.0375001	0
-0.292765	-0.190371	2.42315	0	-0.444206	-0.0234856	-0.358309	0.0157609	0.201399	0.120115	-0.0479492	0.0522487	-0.292182	0	-0.057856	-0.0181444	-0.375614	-0.131374	-0.839626	-0.245709	-0.204918	0.155664	-0.0691494	0.0319321	0.028806	0.028458	0.0199686	0	0.121548	0.00804889
-0.281443	-0.17415	2.09793	0	-0.377987	-0.000736295	-0.383695	0	0.10868	0.0343852	-0.0175197	0	-0.248116	0	-0.0305397	-0.0275209	-0.295029	-0.12838	-0.586085	-0.193338	-0.148864	0.114223	-0.00661402	0.0461424	0.00217502	0.0432778	0.00310575	0	0.0698333	0
-0.294858	-0.18841	2.35727	0	-0.41879	-0.0189363	-0.375532	0.00394427	0.18648	0.104461	-0.0407533	0.0316716	-0.282732	0	-0.0488574	-0.0165825	-0.357268	-0.132987	-0.748059	-0.236624	-0.191533	0.146144	-0.0513762	0.0355042	0.0220411	0.0343506	0.0179086	0	0.105238	0
-0.293808	-0.186283	2.32587	0	-0.412254	-0.0157813	-0.382036	0	0.176317	0.0949228	-0.0361162	0.0224522	-0.277507	0	-0.0450859	-0.0156125	-0.348351	-0.134129	-0.708274	-0.232055	-0.184809	0.138925	-0.0427849	0.0376947	0.0188754	0.0364137	0.0161057	0	0.0975604	0
-0.288257	-0.179729	2.21649	0	-0.392378	-0.00555276	-0.390137	0	0.140884	0.0612059	-0.0244324	0	-0.260981	0	-0.0355561	-0.0185169	-0.319483	-0.133093	-0.61871	-0.213825	-0.164197	0.120343	-0.0188131	0.0424821	0.00847276	0.0409891	0.0100574	0	0.0773601	0
-0.278095	-0.170996	2.04054	0	-0.370729	0	-0.379687	0	0.0935604	0.0215439	-0.014	0	-0.241893	0	-0.0280481	-0.0321517	-0.283468	-0.126563	-0.570722	-0.183131	-0.141501	0.111205	-0.000438301	0.0474959	0	0.0429947	0	0	0.065968	0
-0.280195	-0.191721	2.56494	0	-0.517241	-0.0295748	-0.312063	0.0401724	0.227984	0.144715	-0.05767	0.0958577	-0.310271	0	-0.0784449	-0.0228436	-0.417081	-0.124532	-1.05244	-0.26215	-0.232031	0.172481	-0.106142	0.0254145	0.0446207	0.0151291	0.0214343	0.00405227	0.156816	0.0249659
-0.292765	-0.190371	2.42315	0	-0.444206	-0.0234856	-0.358309	0.0157609	0.201399	0.120115	-0.0479492	0.0522487	-0.292182	0	-0.057856	-0.0181444	-0.375614	-0.131374	-0.839626	-0.245709	-0.204918	0.155664	-0.0691494	0.0319321	0.028806	0.028458	0.0199686	0	0.121548	0.00804889
-0.294858	-0.18841	2.35727	0	-0.41879	-0.0189363	-0.375532	0.00394427	0.18648	0.104461	-0.0407533	0.0316716	-0.282732	0	-0.0488574	-0.0165825	-0.357268	-0.132987	-0.748059	-0.236624	-0.191533	0.146144	-0.0513762	0.0355042	0.0220411	0.0343506	0.0179086	0	0.105238	0
-0.292825	-0.184673	2.29479	0	-0.405776	-0.0122983	-0.387873	0	0.165166	0.0839393	-0.0321277	0.0131124	-0.272367	0	-0.041637	-0.0150089	-0.339478	-0.13476	-0.670353	-0.227218	-0.178104	0.13177	-0.0341544	0.039329	0.0154428	0.0384265	0.0145351	0	0.0899454	0
-0.278095	-0.170996	2.04054	0	-0.370729	0	-0.379687	0	0.0935604	0.0215439	-0.014	0	-0.241893	0	-0.0280481	-0.0321517	-0.283468	-0.126563	-0.570722	-0.183131	-0.141501	0.111205	-0.000438301	0.0474959	0	0.0429947	0	0	0.065968	0
-0.25155	-0.181209	2.73229	0	-0.6127	-0.0335338	-0.237552	0.0624495	0.254193	0.172721	-0.0641648	0.14515	-0.335443	-0.00339643	-0.0985011	-0.0314779	-0.521602	-0.104181	-1.30297	-0.265932	-0.258179	0.189577	-0.147235	0.0156777	0.0606436	0.00122666	0.021342	0.0225285	0.194324	0.0372372
-0.267439	-0.186471	2.64607	0	-0.563413	-0.0316879	-0.277502	0.0507976	0.240426	0.159798	-0.0614781	0.120217	-0.319312	0	-0.0887536	-0.0259645	-0.467626	-0.116996	-1.17159	-0.265221	-0.245383	0.180054	-0.127041	0.0207454	0.0523456	0.0090813	0.0221166	0.012908	0.175044	0.0310334
-0.262568	-0.153429	1.70782	-0.00456423	-0.313891	0	-0.348645	0	0	0	0	0	-0.196746	0	-0.0166427	-0.0599027	-0.224612	-0.127594	-0.489289	-0.108757	-0.0994402	0.0976433	0	0.0538749	0	0.0271437	0	0	0.0480083	0
-0.288257	-0.179729	2.21649	0	-0.392378	-0.00555276	-0.390137	0	0.140884	0.0612059	-0.0244324	0	-0.260981	0	-0.0355561	-0.0185169	-0.319483	-0.133093	-0.61871	-0.213825	-0.164197	0.120343	-0.0188131	0.0424821	0.00847276	0.0409891	0.0100574	0	0.0773601	0
-0.284225	-0.191484	2.528	0	-0.497481	-0.0286035	-0.324672	0.0341252	0.221976	0.13893	-0.0556201	0.0848247	-0.305485	0	-0.0731299	-0.0206808	-0.405806	-0.127684	-0.995975	-0.258506	-0.225262	0.169454	-0.096163	0.0272073	0.040318	0.0181169	0.0211435	0	0.148094	0.022159
-0.294754	-0.189809	2.3895	0	-0.427537	-0.021489	-0.368181	0.00972355	0.194556	0.113484	-0.0451123	0.0415565	-0.287974	0	-0.0531593	-0.0177564	-0.366176	-0.132047	-0.79133	-0.241164	-0.198185	0.150999	-0.0603025	0.0333843	0.0251535	0.031664	0.0194329	0	0.113086	0.00368211
-0.291697	-0.182878	2.26416	0	-0.399228	-0.00882677	-0.393009	0	0.15419	0.0734068	-0.0279488	0.00379146	-0.267206	0	-0.0383373	-0.0149523	-0.330903	-0.135196	-0.634085	-0.22218	-0.171443	0.124685	-0.0256757	0.0407788	0.0120168	0.0402776	0.0130359	0	0.0824346	0
-0.292765	-0.190371	2.42315	0	-0.444206	-0.0234856	-0.358309	0.0157609	0.201399	0.120115	-0.0479492	0.0522487	-0.292182	0	-0.057856	-0.0181444	-0.375614	-0.131374	-0.839626	-0.245709	-0.204918	0.155664	-0.0691494	0.0319321	0.028806	0.028458	0.0199686	0	0.121548	0.00804889
-0.292825	-0.184673	2.29479	0	-0.405776	-0.0122983	-0.387873	0	0.165166	0.0839393	-0.0321277	0.0131124	-0.272367	0	-0.041637	-0.0150089	-0.339478	-0.13476	-0.670353	-0.227218	-0.178104	0.13177	-0.0341544	0.039329	0.0154428	0.0384265	0.0145351	0	0.0899454	0
-0.284827	-0.176743	2.15681	0	-0.384957	-0.00317279	-0.386548	0	0.124902	0.04813	-0.0209239	0	-0.254452	0	-0.0329835	-0.0232217	-0.307137	-0.131209	-0.60253	-0.20353	-0.156526	0.117495	-0.0127346	0.0442534	0.00526216	0.0418468	0.00657515	0	0.0735843	0
-0.273091	-0.164703	1.92479	0	-0.354719	0	-0.368995	0	0.062425	0	-0.00546906	0	-0.226788	0	-0.0233904	-0.0403088	-0.261479	-0.127841	-0.542012	-0.158532	-0.127478	0.106898	0	0.0507327	0	0.0379076	0	0	0.0603488	0
-0.288257	-0.179729	2.21649	0	-0.392378	-0.00555276	-0.390137	0	0.140884	0.0612059	-0.0244324	0	-0.260981	0	-0.0355561	-0.0185169	-0.319483	-0.133093	-0.61871	-0.213825	-0.164197	0.120343	-0.0188131	0.0424821	0.00847276	0.0409891	0.0100574	0	0.0773601	0
-0.291697	-0.182878	2.26416	0	-0.399228	-0.00882677	-0.393009	0	0.15419	0.0734068	-0.0279488	0.00379146	-0.267206	0	-0.0383373	-0.0149523	-0.330903	-0.135196	-0.634085	-0.22218	-0.171443	0.124685	-0.0256757	0.0407788	0.0120168	0.0402776	0.0130359	0	0.0824346	0
-0.293808	-0.186283	2.32587	0	-0.412254	-0.0157813	-0.382036	0	0.176317	0.0949228	-0.0361162	0.0224522	-0.277507	0	-0.0450859	-0.0156125	-0.348351	-0.134129	-0.708274	-0.232055	-0.184809	0.138925	-0.0427849	0.0376947	0.0188754	0.0364137	0.0161057	0	0.0975604	0
-0.292825	-0.184673	2.29479	0	-0.405776	-0.0122983	-0.387873	0	0.165166	0.0839393	-0.0321277	0.0131124	-0.272367	0	-0.041637	-0.0150089	-0.339478	-0.13476	-0.670353	-0.227218	-0.178104	0.13177	-0.0341544	0.039329	0.0154428	0.0384265	0.0145351	0	0.0899454	0
-0.25155	-0.181209	2.73229	0	-0.6127	-0.0335338	-0.237552	0.0624495	0.254193	0.172721	-0.0641648	0.14515	-0.335443	-0.00339643	-0.0985011	-0.0314779	-0.521602	-0.104181	-1.30297	-0.265932	-0.258179	0.189577	-0.147235	0.0156777	0.0606436	0.00122666	0.021342	0.0225285	0.194324	0.0372372
-0.264784	-0.15666	1.75922	-0.00372459	-0.324848	0	-0.354336	0	0.0090146	0	0	0	-0.20396	0	-0.0177974	-0.0546778	-0.233086	-0.126385	-0.500992	-0.121136	-0.106066	0.101185	0	0.054005	0	0.029622	0	0	0.0509415	0
-0.219247	-0.0926841	0.992264	0	-0.142646	0	-0.272161	0	0	0	-0.0027848	0	-0.0908957	0	-0.00376638	-0.145545	-0.1212	-0.148388	-0.330504	0	-0.00682305	0.0140157	0	0.0260075	0	0	0	0	0.0043794	0
-0.25155	-0.181209	2.73229	0	-0.6127	-0.0335338	-0.237552	0.0624495	0.254193	0.172721	-0.0641648	0.14515	-0.335443	-0.00339643	-0.0985011	-0.0314779	-0.521602	-0.104181	-1.30297	-0.265932	-0.258179	0.189577	-0.147235	0.0156777	0.0606436	0.00122666	0.021342	0.0225285	0.194324	0.0372372
-0.267928	-0.159184	1.81335	-0.00237469	-0.334942	0	-0.359175	0	0.0263659	0	-0.000673489	0	-0.211376	0	-0.0196858	-0.0501447	-0.242045	-0.126921	-0.514517	-0.133537	-0.113231	0.103308	0	0.0530044	0	0.0321915	0	0	0.0541267	0
-0.292765	-0.190371	2.42315	0	-0.444206	-0.0234856	-0.358309	0.0157609	0.201399	0.120115	-0.0479492	0.0522487	-0.292182	0	-0.057856	-0.0181444	-0.375614	-0.131374	-0.839626	-0.245709	-0.204918	0.155664	-0.0691494	0.0319321	0.028806	0.028458	0.0199686	0	0.121548	0.00804889
-0.284225	-0.191484	2.528	0	-0.497481	-0.0286035	-0.324672	0.0341252	0.221976	0.13893	-0.0556201	0.0848247	-0.305485	0	-0.0731299	-0.0206808	-0.405806	-0.127684	-0.995975	-0.258506	-0.225262	0.169454	-0.096163	0.0272073	0.040318	0.0181169	0.0211435	0	0.148094	0.022159
-0.287452	-0.191281	2.49237	0	-0.479152	-0.0270477	-0.336916	0.0278985	0.215158	0.132798	-0.053154	0.0738007	-0.301034	0	-0.0678715	-0.0195672	-0.395565	-0.129167	-0.941225	-0.254413	-0.218429	0.164861	-0.0870367	0.0287994	0.0364028	0.0218206	0.0208602	0	0.139031	0.0172842
-0.294754	-0.189809	2.3895	0	-0.427537	-0.021489	-0.368181	0.00972355	0.194556	0.113484	-0.0451123	0.0415565	-0.287974	0	-0.0531593	-0.0177564	-0.366176	-0.132047	-0.79133	-0.241164	-0.198185	0.150999	-0.0603025	0.0333843	0.0251535	0.031664	0.0194329	0	0.113086	0.00368211
-0.291697	-0.182878	2.26416	0	-0.399228	-0.00882677	-0.393009	0	0.15419	0.0734068	-0.0279488	0.00379146	-0.267206	0	-0.0383373	-0.0149523	-0.330903	-0.135196	-0.634085	-0.22218	-0.171443	0.124685	-0.0256757	0.0407788	0.0120168	0.0402776	0.0130359	0	0.0824346	0
-0.267928	-0.159184	1.81335	-0.00237469	-0.334942	0	-0.359175	0	0.0263659	0	-0.000673489	0	-0.211376	0	-0.0196858	-0.0501447	-0.242045	-0.126921	-0.514517	-0.133537	-0.113231	0.103308	0	0.0530044	0	0.0321915	0	0	0.0541267	0
-0.288257	-0.179729	2.21649	0	-0.392378	-0.00555276	-0.390137	0	0.140884	0.0612059	-0.0244324	0	-0.260981	0	-0.0355561	-0.0185169	-0.319483	-0.133093	-0.61871	-0.213825	-0.164197	0.120343	-0.0188131	0.0424821	0.00847276	0.0409891	0.0100574	0	0.0773601	0
-0.260754	-0.14966	1.65909	-0.00442034	-0.302375	0	-0.343157	0	0	0	0	0	-0.190243	0	-0.0166334	-0.0668551	-0.217348	-0.130102	-0.478449	-0.0960148	-0.0932015	0.0923121	0	0.0524246	0	0.0250327	0	0	0.0453716	0
-0.27568	-0.167802	1.98216	0	-0.362761	0	-0.374503	0	0.078426	0.00905096	-0.00954709	0	-0.234428	0	-0.0256897	-0.036183	-0.272266	-0.127192	-0.555965	-0.170819	-0.134428	0.108915	0	0.0491293	0	0.0404963	0	0	0.0631402	0
-0.290292	-0.190906	2.45743	0	-0.461404	-0.0253375	-0.348106	0.0217806	0.208301	0.12653	-0.0505957	0.0629432	-0.296601	0	-0.0627831	-0.0187322	-0.385504	-0.130391	-0.889166	-0.250145	-0.211648	0.160264	-0.0780346	0.030374	0.032565	0.0252635	0.0204658	0	0.130186	0.0125848
-0.292765	-0.190371	2.42315	0	-0.444206	-0.0234856	-0.358309	0.0157609	0.201399	0.120115	-0.0479492	0.0522487	-0.292182	0	-0.057856	-0.0181444	-0.375614	-0.131374	-0.839626	-0.245709	-0.204918	0.155664	-0.0691494	0.0319321	0.028806	0.028458	0.0199686	0	0.121548	0.00804889
-0.270547	-0.161985	1.86854	-0.00090015	-0.344996	0	-0.36405	0	0.0442779	0	-0.0030625	0	-0.219017	0	-0.0215157	-0.0453635	-0.251605	-0.12742	-0.528097	-0.145967	-0.120293	0.105114	0	0.0518887	0	0.0350137	0	0	0.0572255	0
-0.267928	-0.159184	1.81335	-0.00237469	-0.334942	0	-0.359175	0	0.0263659	0	-0.000673489	0	-0.211376	0	-0.0196858	-0.0501447	-0.242045	-0.126921	-0.514517	-0.133537	-0.113231	0.103308	0	0.0530044	0	0.0321915	0	0	0.0541267	0
-0.281443	-0.17415	2.09793	0	-0.377987	-0.000736295	-0.383695	0	0.10868	0.0343852	-0.0175197	0	-0.248116	0	-0.0305397	-0.0275209	-0.295029	-0.12838	-0.586085	-0.193338	-0.148864	0.114223	-0.00661402	0.0461424	0.00217502	0.0432778	0.00310575	0	0.0698333	0
-0.292765	-0.190371	2.42315	0	-0.444206	-0.0234856	-0.358309	0.0157609	0.201399	0.120115	-0.0479492	0.0522487	-0.292182	0	-0.057856	-0.0181444	-0.375614	-0.131374	-0.839626	-0.245709	-0.204918	0.155664	-0.0691494	0.0319321	0.028806	0.028458	0.0199686	0	0.121548	0.00804889
-0.290292	-0.190906	2.45743	0	-0.461404	-0.0253375	-0.348106	0.0217806	0.208301	0.12653	-0.0505957	0.0629432	-0.296601	0	-0.0627831	-0.0187322	-0.385504	-0.130391	-0.889166	-0.250145	-0.211648	0.160264	-0.0780346	0.030374	0.032565	0.0252635	0.0204658	0	0.130186	0.0125848
-0.280195	-0.191721	2.56494	0	-0.517241	-0.0295748	-0.312063	0.0401724	0.227984	0.144715	-0.05767	0.0958577	-0.310271	0	-0.0784449	-0.0228436	-0.417081	-0.124532	-1.05244	-0.26215	-0.232031	0.172481	-0.106142	0.0254145	0.0446207	0.0151291	0.0214343	0.00405227	0.156816	0.0249659
-0.260754	-0.14966	1.65909	-0.00442034	-0.302375	0	-0.343157	0	0	0	0	0	-0.190243	0	-0.0166334	-0.0668551	-0.217348	-0.130102	-0.478449	-0.0960148	-0.0932015	0.0923121	0	0.0524246	0	0.0250327	0	0	0.0453716	0
-0.287452	-0.191281	2.49237	0	-0.479152	-0.0270477	-0.336916	0.0278985	0.215158	0.132798	-0.053154	0.0738007	-0.301034	0	-0.0678715	-0.0195672	-0.395565	-0.129167	-0.941225	-0.254413	-0.218429	0.164861	-0.0870367	0.0287994	0.0364028	0.0218206	0.0208602	0	0.139031	0.0172842
-0.284225	-0.191484	2.528	0	-0.497481	-0.0286035	-0.324672	0.0341252	0.221976	0.13893	-0.0556201	0.0848247	-0.305485	0	-0.0731299	-0.0206808	-0.405806	-0.127684	-0.995975	-0.258506	-0.225262	0.169454	-0.096163	0.0272073	0.040318	0.0181169	0.0211435	0	0.148094	0.022159
-0.27568	-0.167802	1.98216	0	-0.362761	0	-0.374503	0	0.078426	0.00905096	-0.00954709	0	-0.234428	0	-0.0256897	-0.036183	-0.272266	-0.127192	-0.555965	-0.170819	-0.134428	0.108915	0	0.0491293	0	0.0404963	0	0	0.0631402	0
-0.264784	-0.15666	1.75922	-0.00372459	-0.324848	0	-0.354336	0	0.0090146	0	0	0	-0.20396	0	-0.0177974	-0.0546778	-0.233086	-0.126385	-0.500992	-0.121136	-0.106066	0.101185	0	0.054005	0	0.029622	0	0	0.0509415	0
-0.292825	-0.184673	2.29479	0	-0.405776	-0.0122983	-0.387873	0	0.165166	0.0839393	-0.0321277	0.0131124	-0.272367	0	-0.041637	-0.0150089	-0.339478	-0.13476	-0.670353	-0.227218	-0.178104	0.13177	-0.0341544	0.039329	0.0154428	0.0384265	0.0145351	0	0.0899454	0
-0.284225	-0.191484	2.528	0	-0.497481	-0.0286035	-0.324672	0.0341252	0.221976	0.13893	-0.0556201	0.0848247	-0.305485	0	-0.0731299	-0.0206808	-0.405806	-0.127684	-0.995975	-0.258506	-0.225262	0.169454	-0.096163	0.0272073	0.040318	0.0181169	0.0211435	0	0.148094	0.022159
-0.293808	-0.186283	2.32587	0	-0.412254	-0.0157813	-0.382036	0	0.176317	0.0949228	-0.0361162	0.0224522	-0.277507	0	-0.0450859	-0.0156125	-0.348351	-0.134129	-0.708274	-0.232055	-0.184809	0.138925	-0.0427849	0.0376947	0.0188754	0.0364137	0.0161057	0	0.0975604	0
-0.292765	-0.190371	2.42315	0	-0.444206	-0.0234856	-0.358309	0.0157609	0.201399	0.120115	-0.0479492	0.0522487	-0.292182	0	-0.057856	-0.0181444	-0.375614	-0.131374	-0.839626	-0.245709	-0.204918	0.155664	-0.0691494	0.0319321	0.028806	0.028458	0.0199686	0	0.121548	0.00804889
-0.267439	-0.186471	2.64607	0	-0.563413	-0.0316879	-0.277502	0.0507976	0.240426	0.159798	-0.0614781	0.120217	-0.319312	0	-0.0887536	-0.0259645	-0.467626	-0.116996	-1.17159	-0.265221	-0.245383	0.180054	-0.127041	0.0207454	0.0523456	0.0090813	0.0221166	0.012908	0.175044	0.0310334
-0.264784	-0.15666	1.75922	-0.00372459	-0.324848	0	-0.354336	0	0.0090146	0	0	0	-0.20396	0	-0.0177974	-0.0546778	-0.233086	-0.126385	-0.500992	-0.121136	-0.106066	0.101185	0	0.054005	0	0.029622	0	0	0.0509415	0
-0.292825	-0.184673	2.29479	0	-0.405776	-0.0122983	-0.387873	0	0.165166	0.0839393	-0.0321277	0.0131124	-0.272367	0	-0.041637	-0.0150089	-0.339478	-0.13476	-0.670353	-0.227218	-0.178104	0.13177	-0.0341544	0.039329	0.0154428	0.0384265	0.0145351	0	0.0899454	0
-0.270547	-0.161985	1.86854	-0.00090015	-0.344996	0	-0.36405	0	0.0442779	0	-0.0030625	0	-0.219017	0	-0.0215157	-0.0453635	-0.251605	-0.12742	-0.528097	-0.145967	-0.120293	0.105114	0	0.0518887	0	0.0350137	0	0	0.0572255	0
-0.292765	-0.190371	2.42315	0	-0.444206	-0.0234856	-0.358309	0.0157609	0.201399	0.120115	-0.0479492	0.0522487	-0.292182	0	-0.057856	-0.0181444	-0.375614	-0.131374	-0.839626	-0.245709	-0.204918	0.155664	-0.0691494	0.0319321	0.028806	0.028458	0.0199686	0	0.121548	0.00804889
-0.284225	-0.191484	2.528	0	-0.497481	-0.0286035	-0.324672	0.0341252	0.221976	0.13893	-0.0556201	0.0848247	-0.305485	0	-0.0731299	-0.0206808	-0.405806	-0.127684	-0.995975	-0.258506	-0.225262	0.169454	-0.096163	0.0272073	0.040318	0.0181169	0.0211435	0	0.148094	0.022159
-0.267928	-0.159184	1.81335	-0.00237469	-0.334942	0	-0.359175	0	0.0263659	0	-0.000673489	0	-0.211376	0	-0.0196858	-0.0501447	-0.242045	-0.126921	-0.514517	-0.133537	-0.113231	0.103308	0	0.0530044	0	0.0321915	0	0	0.0541267	0
-0.281443	-0.17415	2.09793	0	-0.377987	-0.000736295	-0.383695	0	0.10868	0.0343852	-0.0175197	0	-0.248116	0	-0.0305397	-0.0275209	-0.295029	-0.12838	-0.586085	-0.193338	-0.148864	0.114223	-0.00661402	0.0461424	0.00217502	0.0432778	0.00310575	0	0.0698333	0
-0.294858	-0.18841	2.35727	0	-0.41879	-0.0189363	-0.375532	0.00394427	0.18648	0.104461	-0.0407533	0.0316716	-0.282732	0	-0.0488574	-0.0165825	-0.357268	-0.132987	-0.748059	-0.236624	-0.191533	0.146144	-0.0513762	0.0355042	0.0220411	0.0343506	0.0179086	0	0.105238	0
-0.291697	-0.182878	2.26416	0	-0.399228	-0.00882677	-0.393009	0	0.15419	0.0734068	-0.0279488	0.00379146	-0.267206	0	-0.0383373	-0.0149523	-0.330903	-0.135196	-0.634085	-0.22218	-0.171443	0.124685	-0.0256757	0.0407788	0.0120168	0.0402776	0.0130359	0	0.0824346	0
-0.292765	-0.190371	2.42315	0	-0.444206	-0.0234856	-0.358309	0.0157609	0.201399	0.120115	-0.0479492	0.0522487	-0.292182	0	-0.057856	-0.0181444	-0.375614	-0.131374	-0.839626	-0.245709	-0.204918	0.155664	-0.0691494	0.0319321	0.028806	0.028458	0.0199686	0	0.121548	0.00804889
-0.288257	-0.179729	2.21649	0	-0.392378	-0.00555276	-0.390137	0	0.140884	0.0612059	-0.0244324	0	-0.260981	0	-0.0355561	-0.0185169	-0.319483	-0.133093	-0.61871	-0.213825	-0.164197	0.120343	-0.0188131	0.0424821	0.00847276	0.0409891	0.0100574	0	0.0773601	0
-0.287452	-0.191281	2.49237	0	-0.479152	-0.0270477	-0.336916	0.0278985	0.215158	0.132798	-0.053154	0.0738007	-0.301034	0	-0.0678715	-0.0195672	-0.395565	-0.129167	-0.941225	-0.254413	-0.218429	0.164861	-0.0870367	0.0287994	0.0364028	0.0218206	0.0208602	0	0.139031	0.0172842
-0.288257	-0.179729	2.21649	0	-0.392378	-0.00555276	-0.390137	0	0.140884	0.0612059	-0.0244324	0	-0.260981	0	-0.0355561	-0.0185169	-0.319483	-0.133093	-0.61871	-0.213825	-0.164197	0.120343	-0.0188131	0.0424821	0.00847276	0.0409891	0.0100574	0	0.0773601	0
-0.291697	-0.182878	2.26416	0	-0.399228	-0.00882677	-0.393009	0	0.15419	0.0734068	-0.0279488	0.00379146	-0.267206	0	-0.0383373	-0.0149523	-0.330903	-0.135196	-0.634085	-0.22218	-0.171443	0.124685	-0.0256757	0.0407788	0.0120168	0.0402776	0.0130359	0	0.0824346	0
-0.273091	-0.164703	1.92479	0	-0.354719	0	-0.368995	0	0.062425	0	-0.00546906	0	-0.226788	0	-0.0233904	-0.0403088	-0.261479	-0.127841	-0.542012	-0.158532	-0.127478	0.106898	0	0.0507327	0	0.0379076	0	0	0.0603488	0
-0.280195	-0.191721	2.56494	0	-0.517241	-0.0295748	-0.312063	0.0401724	0.227984	0.144715	-0.05767	0.0958577	-0.310271	0	-0.0784449	-0.0228436	-0.417081	-0.124532	-1.05244	-0.26215	-0.232031	0.172481	-0.106142	0.0254145	0.0446207	0.0151291	0.0214343	0.00405227	0.156816	0.0249659
-0.273091	-0.164703	1.92479	0	-0.354719	0	-0.368995	0	0.062425	0	-0.00546906	0	-0.226788	0	-0.0233904	-0.0403088	-0.261479	-0.127841	-0.542012	-0.158532	-0.127478	0.106898	0	0.0507327	0	0.0379076	0	0	0.0603488	0
-0.231848	-0.10698	1.14023	0	-0.179626	0	-0.286966	0	0	0	-0.0043438	0	-0.115065	0	-0.00889227	-0.13106	-0.1427	-0.148036	-0.363972	0	-0.0262385	0.032396	0	0.0336617	0	0.00407328	0	0	0.014609	0
-0.273091	-0.164703	1.92479	0	-0.354719	0	-0.368995	0	0.062425	0	-0.00546906	0	-0.226788	0	-0.0233904	-0.0403088	-0.261479	-0.127841	-0.542012	-0.158532	-0.127478	0.106898	0	0.0507327	0	0.0379076	0	0	0.0603488	0
-0.281443	-0.17415	2.09793	0	-0.377987	-0.000736295	-0.383695	0	0.10868	0.0343852	-0.0175197	0	-0.248116	0	-0.0305397	-0.0275209	-0.295029	-0.12838	-0.586085	-0.193338	-0.148864	0.114223	-0.00661402	0.0461424	0.00217502	0.0432778	0.00310575	0	0.0698333	0
-0.292825	-0.184673	2.29479	0	-0.405776	-0.0122983	-0.387873	0	0.165166	0.0839393	-0.0321277	0.0131124	-0.272367	0	-0.041637	-0.0150089	-0.339478	-0.13476	-0.670353	-0.227218	-0.178104	0.13177	-0.0341544	0.039329	0.0154428	0.0384265	0.0145351	0	0.0899454	0
-0.294858	-0.18841	2.35727	0	-0.41879	-0.0189363	-0.375532	0.00394427	0.18648	0.104461	-0.0407533	0.0316716	-0.282732	0	-0.0488574	-0.0165825	-0.357268	-0.132987	-0.748059	-0.236624	-0.191533	0.146144	-0.0513762	0.0355042	0.0220411	0.0343506	0.0179086	0	0.105238	0
-0.258871	-0.145944	1.61121	-0.00425222	-0.291088	0	-0.337751	0	0	0	-7.7832e-05	0	-0.183797	0	-0.0165486	-0.0735308	-0.210312	-0.132506	-0.467858	-0.083509	-0.0870725	0.0870175	0	0.0509892	0	0.0229701	0	0	0.0427597	0
-0.292765	-0.190371	2.42315	0	-0.444206	-0.0234856	-0.358309	0.0157609	0.201399	0.120115	-0.0479492	0.0522487	-0.292182	0	-0.057856	-0.0181444	-0.375614	-0.131374	-0.839626	-0.245709	-0.204918	0.155664	-0.0691494	0.0319321	0.028806	0.028458	0.0199686	0	0.121548	0.00804889
-0.267928	-0.159184	1.81335	-0.00237469	-0.334942	0	-0.359175	0	0.0263659	0	-0.000673489	0	-0.211376	0	-0.0196858	-0.0501447	-0.242045	-0.126921	-0.514517	-0.133537	-0.113231	0.103308	0	0.0530044	0	0.0321915	0	0	0.0541267	0
-0.292825	-0.184673	2.29479	0	-0.405776	-0.0122983	-0.387873	0	0.165166	0.0839393	-0.0321277	0.0131124	-0.272367	0	-0.041637	-0.0150089	-0.339478	-0.13476	-0.670353	-0.227218	-0.178104	0.13177	-0.0341544	0.039329	0.0154428	0.0384265	0.0145351	0	0.0899454	0
-0.288257	-0.179729	2.21649	0	-0.392378	-0.00555276	-0.390137	0	0.140884	0.0612059	-0.0244324	0	-0.260981	0	-0.0355561	-0.0185169	-0.319483	-0.133093	-0.61871	-0.213825	-0.164197	0.120343	-0.0188131	0.0424821	0.00847276	0.0409891	0.0100574	0	0.0773601	0
-0.250769	-0.132024	1.42803	-0.00314419	-0.247781	0	-0.316738	0	0	0	-0.00321301	0	-0.158594	0	-0.0151975	-0.0970674	-0.18407	-0.140925	-0.427715	-0.0357507	-0.0633361	0.0659858	0	0.0453742	0	0.0152281	0	0	0.0323688	0
-0.292765	-0.190371	2.42315	0	-0.444206	-0.0234856	-0.358309	0.0157609	0.201399	0.120115	-0.0479492	0.0522487	-0.292182	0	-0.057856	-0.0181444	-0.375614	-0.131374	-0.839626	-0.245709	-0.204918	0.155664	-0.0691494	0.0319321	0.028806	0.028458	0.0199686	0	0.121548	0.00804889
-0.284827	-0.176743	2.15681	0	-0.384957	-0.00317279	-0.386548	0	0.124902	0.04813	-0.0209239	0	-0.254452	0	-0.0329835	-0.0232217	-0.307137	-0.131209	-0.60253	-0.20353	-0.156526	0.117495	-0.0127346	0.0442534	0.00526216	0.0418468	0.00657515	0	0.0735843	0
-0.288257	-0.179729	2.21649	0	-0.392378	-0.00555276	-0.390137	0	0.140884	0.0612059	-0.0244324	0	-0.260981	0	-0.0355561	-0.0185169	-0.319483	-0.133093	-0.61871	-0.213825	-0.164197	0.120343	-0.0188131	0.0424821	0.00847276	0.0409891	0.0100574	0	0.0773601	0
-0.288257	-0.179729	2.21649	0	-0.392378	-0.00555276	-0.390137	0	0.140884	0.0612059	-0.0244324	0	-0.260981	0	-0.0355561	-0.0185169	-0.319483	-0.133093	-0.61871	-0.213825	-0.164197	0.120343	-0.0188131	0.0424821	0.00847276	0.0409891	0.0100574	0	0.0773601	0
-0.288257	-0.179729	2.21649	0	-0.392378	-0.00555276	-0.390137	0	0.140884	0.0612059	-0.0244324	0	-0.260981	0	-0.0355561	-0.0185169	-0.319483	-0.133093	-0.61871	-0.213825	-0.164197	0.120343	-0.0188131	0.0424821	0.00847276	0.0409891	0.0100574	0	0.0773601	0
-0.288257	-0.179729	2.21649	0	-0.392378	-0.00555276	-0.390137	0	0.140884	0.0612059	-0.0244324	0	-0.260981	0	-0.0355561	-0.0185169	-0.319483	-0.133093	-0.61871	-0.213825	-0.164197	0.120343	-0.0188131	0.0424821	0.00847276	0.0409891	0.0100574	0	0.0773601	0
-0.197647	-0.0707398	0.801084	0	-0.0903927	0	-0.248694	0	0	0	0	0	-0.0572326	0	0	-0.154278	-0.0905359	-0.147757	-0.284051	0	0	0	0	0.00939537	0	0	0	0	0	0
-0.294754	-0.189809	2.3895	0	-0.427537	-0.021489	-0.368181	0.00972355	0.194556	0.113484	-0.0451123	0.0415565	-0.287974	0	-0.0531593	-0.0177564	-0.366176	-0.132047	-0.79133	-0.241164	-0.198185	0.150999	-0.0603025	0.0333843	0.0251535	0.031664	0.0194329	0	0.113086	0.00368211
-0.291697	-0.182878	2.26416	0	-0.399228	-0.00882677	-0.393009	0	0.15419	0.0734068	-0.0279488	0.00379146	-0.267206	0	-0.0383373	-0.0149523	-0.330903	-0.135196	-0.634085	-0.22218	-0.171443	0.124685	-0.0256757	0.0407788	0.0120168	0.0402776	0.0130359	0	0.0824346	0
-0.294858	-0.18841	2.35727	0	-0.41879	-0.0189363	-0.375532	0.00394427	0.18648	0.104461	-0.0407533	0.0316716	-0.282732	0	-0.0488574	-0.0165825	-0.357268	-0.132987	-0.748059	-0.236624	-0.191533	0.146144	-0.0513762	0.0355042	0.0220411	0.0343506	0.0179086	0	0.105238	0
-0.278095	-0.170996	2.04054	0	-0.370729	0	-0.379687	0	0.0935604	0.0215439	-0.014	0	-0.241893	0	-0.0280481	-0.0321517	-0.283468	-0.126563	-0.570722	-0.183131	-0.141501	0.111205	-0.000438301	0.0474959	0	0.0429947	0	0	0.065968	0
-0.293808	-0.186283	2.32587	0	-0.412254	-0.0157813	-0.382036	0	0.176317	0.0949228	-0.0361162	0.0224522	-0.277507	0	-0.0450859	-0.0156125	-0.348351	-0.134129	-0.708274	-0.232055	-0.184809	0.138925	-0.0427849	0.0376947	0.0188754	0.0364137	0.0161057	0	0.0975604	0
-0.284827	-0.176743	2.15681	0	-0.384957	-0.00317279	-0.386548	0	0.124902	0.04813	-0.0209239	0	-0.254452	0	-0.0329835	-0.0232217	-0.307137	-0.131209	-0.60253	-0.20353	-0.156526	0.117495	-0.0127346	0.0442534	0.00526216	0.0418468	0.00657515	0	0.0735843	0
-0.291697	-0.182878	2.26416	0	-0.399228	-0.00882677	-0.393009	0	0.15419	0.0734068	-0.0279488	0.00379146	-0.267206	0	-0.0383373	-0.0149523	-0.330903	-0.135196	-0.634085	-0.22218	-0.171443	0.124685	-0.0256757	0.0407788	0.0120168	0.0402776	0.0130359	0	0.0824346	0
-0.294754	-0.189809	2.3895	0	-0.427537	-0.021489	-0.368181	0.00972355	0.194556	0.113484	-0.0451123	0.0415565	-0.287974	0	-0.0531593	-0.0177564	-0.366176	-0.132047	-0.79133	-0.241164	-0.198185	0.150999	-0.0603025	0.0333843	0.0251535	0.031664	0.0194329	0	0.113086	0.00368211
-0.25155	-0.181209	2.73229	0	-0.6127	-0.0335338	-0.237552	0.0624495	0.254193	0.172721	-0.0641648	0.14515	-0.335443	-0.00339643	-0.0985011	-0.0314779	-0.521602	-0.104181	-1.30297	-0.265932	-0.258179	0.189577	-0.147235	0.0156777	0.0606436	0.00122666	0.021342	0.0225285	0.194324	0.0372372
-0.294858	-0.18841	2.35727	0	-0.41879	-0.0189363	-0.375532	0.00394427	0.18648	0.104461	-0.0407533	0.0316716	-0.282732	0	-0.0488574	-0.0165825	-0.357268	-0.132987	-0.748059	-0.236624	-0.191533	0.146144	-0.0513762	0.0355042	0.0220411	0.0343506	0.0179086	0	0.105238	0
-0.241366	-0.118164	1.25815	-0.0012719	-0.207953	0	-0.298224	0	0	0	-0.00445128	0	-0.134103	0	-0.012609	-0.117523	-0.160231	-0.14684	-0.390555	0	-0.0413703	0.0459565	0	0.039274	0	0.00826077	0	0	0.0222887	0
-0.284827	-0.176743	2.15681	0	-0.384957	-0.00317279	-0.386548	0	0.124902	0.04813	-0.0209239	0	-0.254452	0	-0.0329835	-0.0232217	-0.307137	-0.131209	-0.60253	-0.20353	-0.156526	0.117495	-0.0127346	0.0442534	0.00526216	0.0418468	0.00657515	0	0.0735843	0
-0.281443	-0.17415	2.09793	0	-0.377987	-0.000736295	-0.383695	0	0.10868	0.0343852	-0.0175197	0	-0.248116	0	-0.0305397	-0.0275209	-0.295029	-0.12838	-0.586085	-0.193338	-0.148864	0.114223	-0.00661402	0.0461424	0.00217502	0.0432778	0.00310575	0	0.0698333	0
-0.287452	-0.191281	2.49237	0	-0.479152	-0.0270477	-0.336916	0.0278985	0.215158	0.132798	-0.053154	0.0738007	-0.301034	0	-0.0678715	-0.0195672	-0.395565	-0.129167	-0.941225	-0.254413	-0.218429	0.164861	-0.0870367	0.0287994	0.0364028	0.0218206	0.0208602	0	0.139031	0.0172842
-0.294754	-0.189809	2.3895	0	-0.427537	-0.021489	-0.368181	0.00972355	0.194556	0.113484	-0.0451123	0.0415565	-0.287974	0	-0.0531593	-0.0177564	-0.366176	-0.132047	-0.79133	-0.241164	-0.198185	0.150999	-0.0603025	0.0333843	0.0251535	0.031664	0.0194329	0	0.113086	0.00368211
-0.291697	-0.182878	2.26416	0	-0.399228	-0.00882677	-0.393009	0	0.15419	0.0734068	-0.0279488	0.00379146	-0.267206	0	-0.0383373	-0.0149523	-0.330903	-0.135196	-0.634085	-0.22218	-0.171443	0.124685	-0.0256757	0.0407788	0.0120168	0.0402776	0.0130359	0	0.0824346	0
-0.291697	-0.182878	2.26416	0	-0.399228	-0.00882677	-0.393009	0	0.15419	0.0734068	-0.0279488	0.00379146	-0.267206	0	-0.0383373	-0.0149523	-0.330903	-0.135196	-0.634085	-0.22218	-0.171443	0.124685	-0.0256757	0.0407788	0.0120168	0.0402776	0.0130359	0	0.0824346	0
-0.264784	-0.15666	1.75922	-0.00372459	-0.324848	0	-0.354336	0	0.0090146	0	0	0	-0.20396	0	-0.0177974	-0.0546778	-0.233086	-0.126385	-0.500992	-0.121136	-0.106066	0.101185	0	0.054005	0	0.029622	0	0	0.0509415	0
-0.290292	-0.190906	2.45743	0	-0.461404	-0.0253375	-0.348106	0.0217806	0.208301	0.12653	-0.0505957	0.0629432	-0.296601	0	-0.0627831	-0.0187322	-0.385504	-0.130391	-0.889166	-0.250145	-0.211648	0.160264	-0.0780346	0.030374	0.032565	0.0252635	0.0204658	0	0.130186	0.0125848
-0.219247	-0.0926841	0.992264	0	-0.142646	0	-0.272161	0	0	0	-0.0027848	0	-0.0908957	0	-0.00376638	-0.145545	-0.1212	-0.148388	-0.330504	0	-0.00682305	0.0140157	0	0.0260075	0	0	0	0	0.0043794	0
-0.278095	-0.170996	2.04054	0	-0.370729	0	-0.379687	0	0.0935604	0.0215439	-0.014	0	-0.241893	0	-0.0280481	-0.0321517	-0.283468	-0.126563	-0.570722	-0.183131	-0.141501	0.111205	-0.000438301	0.0474959	0	0.0429947	0	0	0.065968	0
-0.294858	-0.18841	2.35727	0	-0.41879	-0.0189363	-0.375532	0.00394427	0.18648	0.104461	-0.0407533	0.0316716	-0.282732	0	-0.0488574	-0.0165825	-0.357268	-0.132987	-0.748059	-0.236624	-0.191533	0.146144	-0.0513762	0.0355042	0.0220411	0.0343506	0.0179086	0	0.105238	0
-0.291697	-0.182878	2.26416	0	-0.399228	-0.00882677	-0.393009	0	0.15419	0.0734068	-0.0279488	0.00379146	-0.267206	0	-0.0383373	-0.0149523	-0.330903	-0.135196	-0.634085	-0.22218	-0.171443	0.124685	-0.0256757	0.0407788	0.0120168	0.0402776	0.0130359	0	0.0824346	0
-0.292825	-0.184673	2.29479	0	-0.405776	-0.0122983	-0.387873	0	0.165166	0.0839393	-0.0321277	0.0131124	-0.272367	0	-0.041637	-0.0150089	-0.339478	-0.13476	-0.670353	-0.227218	-0.178104	0.13177	-0.0341544	0.039329	0.0154428	0.0384265	0.0145351	0	0.0899454	0
-0.281443	-0.17415	2.09793	0	-0.377987	-0.000736295	-0.383695	0	0.10868	0.0343852	-0.0175197	0	-0.248116	0	-0.0305397	-0.0275209	-0.295029	-0.12838	-0.586085	-0.193338	-0.148864	0.114223	-0.00661402	0.0461424	0.00217502	0.0432778	0.00310575	0	0.0698333	0
-0.291697	-0.182878	2.26416	0	-0.399228	-0.00882677	-0.393009	0	0.15419	0.0734068	-0.0279488	0.00379146	-0.267206	0	-0.0383373	-0.0149523	-0.330903	-0.135196	-0.634085	-0.22218	-0.171443	0.124685	-0.0256757	0.0407788	0.0120168	0.0402776	0.0130359	0	0.0824346	0
-0.267928	-0.159184	1.81335	-0.00237469	-0.334942	0	-0.359175	0	0.0263659	0	-0.000673489	0	-0.211376	0	-0.0196858	-0.0501447	-0.242045	-0.126921	-0.514517	-0.133537	-0.113231	0.103308	0	0.0530044	0	0.0321915	0	0	0.0541267	0
-0.260437	-0.183745	2.68827	0	-0.588289	-0.0325823	-0.25838	0.0562328	0.246538	0.167171	-0.0631034	0.132416	-0.323874	0	-0.0942737	-0.0279866	-0.494072	-0.111576	-1.23581	-0.266563	-0.252131	0.183781	-0.137514	0.0184206	0.0566223	0.00592518	0.0220955	0.0174998	0.184439	0.0341712
-0.290292	-0.190906	2.45743	0	-0.461404	-0.0253375	-0.348106	0.0217806	0.208301	0.12653	-0.0505957	0.0629432	-0.296601	0	-0.0627831	-0.0187322	-0.385504	-0.130391	-0.889166	-0.250145	-0.211648	0.160264	-0.0780346	0.030374	0.032565	0.0252635	0.0204658	0	0.130186	0.0125848
-0.264784	-0.15666	1.75922	-0.00372459	-0.324848	0	-0.354336	0	0.0090146	0	0	0	-0.20396	0	-0.0177974	-0.0546778	-0.233086	-0.126385	-0.500992	-0.121136	-0.106066	0.101185	0	0.054005	0	0.029622	0	0	0.0509415	0
-0.241366	-0.118164	1.25815	-0.0012719	-0.207953	0	-0.298224	0	0	0	-0.00445128	0	-0.134103	0	-0.012609	-0.117523	-0.160231	-0.14684	-0.390555	0	-0.0413703	0.0459565	0	0.039274	0	0.00826077	0	0	0.0222887	0
-0.248648	-0.12861	1.38425	-0.00274273	-0.237522	0	-0.311774	0	0	0	-0.00368047	0	-0.152492	0	-0.0147446	-0.102438	-0.177974	-0.142768	-0.418199	-0.0243304	-0.0576638	0.0608253	0	0.0439545	0	0.0133663	0	0	0.0298431	0
-0.19011	-0.0634485	0.756162	0	-0.0742766	0	-0.240654	0	0	0	0	0	-0.0474958	0	0	-0.152435	-0.0813055	-0.146779	-0.269916	0	0	0	0	0.00226499	0	0	0	0	0	0
-0.273984	-0.189023	2.605	0	-0.539707	-0.0306547	-0.295181	0.0455026	0.234215	0.15232	-0.0596891	0.108114	-0.314754	0	-0.0834573	-0.0242968	-0.441919	-0.121488	-1.11089	-0.263709	-0.2387	0.176313	-0.116638	0.0230707	0.0482716	0.0120596	0.0219046	0.00838726	0.165881	0.0280286
-0.278095	-0.170996	2.04054	0	-0.370729	0	-0.379687	0	0.0935604	0.0215439	-0.014	0	-0.241893	0	-0.0280481	-0.0321517	-0.283468	-0.126563	-0.570722	-0.183131	-0.141501	0.111205	-0.000438301	0.0474959	0	0.0429947	0	0	0.065968	0
-0.25155	-0.181209	2.73229	0	-0.6127	-0.0335338	-0.237552	0.0624495	0.254193	0.172721	-0.0641648	0.14515	-0.335443	-0.00339643	-0.0985011	-0.0314779	-0.521602	-0.104181	-1.30297	-0.265932	-0.258179	0.189577	-0.147235	0.0156777	0.0606436	0.00122666	0.021342	0.0225285	0.194324	0.0372372
-0.278095	-0.170996	2.04054	0	-0.370729	0	-0.379687	0	0.0935604	0.0215439	-0.014	0	-0.241893	0	-0.0280481	-0.0321517	-0.283468	-0.126563	-0.570722	-0.183131	-0.141501	0.111205	-0.000438301	0.0474959	0	0.0429947	0	0	0.065968	0
-0.273984	-0.189023	2.605	0	-0.539707	-0.0306547	-0.295181	0.0455026	0.234215	0.15232	-0.0596891	0.108114	-0.314754	0	-0.0834573	-0.0242968	-0.441919	-0.121488	-1.11089	-0.263709	-0.2387	0.176313	-0.116638	0.0230707	0.0482716	0.0120596	0.0219046	0.00838726	0.165881	0.0280286
-0.287452	-0.191281	2.49237	0	-0.479152	-0.0270477	-0.336916	0.0278985	0.215158	0.132798	-0.053154	0.0738007	-0.301034	0	-0.0678715	-0.0195672	-0.395565	-0.129167	-0.941225	-0.254413	-0.218429	0.164861	-0.0870367	0.0287994	0.0364028	0.0218206	0.0208602	0	0.139031	0.0172842
-0.292765	-0.190371	2.42315	0	-0.444206	-0.0234856	-0.358309	0.0157609	0.201399	0.120115	-0.0479492	0.0522487	-0.292182	0	-0.057856	-0.0181444	-0.375614	-0.131374	-0.839626	-0.245709	-0.204918	0.155664	-0.0691494	0.0319321	0.028806	0.028458	0.0199686	0	0.121548	0.00804889
-0.281443	-0.17415	2.09793	0	-0.377987	-0.000736295	-0.383695	0	0.10868	0.0343852	-0.0175197	0	-0.248116	0	-0.0305397	-0.0275209	-0.295029	-0.12838	-0.586085	-0.193338	-0.148864	0.114223	-0.00661402	0.0461424	0.00217502	0.0432778	0.00310575	0	0.0698333	0
-0.273984	-0.189023	2.605	0	-0.539707	-0.0306547	-0.295181	0.0455026	0.234215	0.15232	-0.0596891	0.108114	-0.314754	0	-0.0834573	-0.0242968	-0.441919	-0.121488	-1.11089	-0.263709	-0.2387	0.176313	-0.116638	0.0230707	0.0482716	0.0120596	0.0219046	0.00838726	0.165881	0.0280286
-0.293808	-0.186283	2.32587	0	-0.412254	-0.0157813	-0.382036	0	0.176317	0.0949228	-0.0361162	0.0224522	-0.277507	0	-0.0450859	-0.0156125	-0.348351	-0.134129	-0.708274	-0.232055	-0.184809	0.138925	-0.0427849	0.0376947	0.0188754	0.0364137	0.0161057	0	0.0975604	0
-0.25155	-0.181209	2.73229	0	-0.6127	-0.0335338	-0.237552	0.0624495	0.254193	0.172721	-0.0641648	0.14515	-0.335443	-0.00339643	-0.0985011	-0.0314779	-0.521602	-0.104181	-1.30297	-0.265932	-0.258179	0.189577	-0.147235	0.0156777	0.0606436	0.00122666	0.021342	0.0225285	0.194324	0.0372372
-0.262568	-0.153429	1.70782	-0.00456423	-0.313891	0	-0.348645	0	0	0	0	0	-0.196746	0	-0.0166427	-0.0599027	-0.224612	-0.127594	-0.489289	-0.108757	-0.0994402	0.0976433	0	0.0538749	0	0.0271437	0	0	0.0480083	0
-0.25155	-0.181209	2.73229	0	-0.6127	-0.0335338	-0.237552	0.0624495	0.254193	0.172721	-0.0641648	0.14515	-0.335443	-0.00339643	-0.0985011	-0.0314779	-0.521602	-0.104181	-1.30297	-0.265932	-0.258179	0.189577	-0.147235	0.0156777	0.0606436	0.00122666	0.021342	0.0225285	0.194324	0.0372372
-0.27568	-0.167802	1.98216	0	-0.362761	0	-0.374503	0	0.078426	0.00905096	-0.00954709	0	-0.234428	0	-0.0256897	-0.036183	-0.272266	-0.127192	-0.555965	-0.170819	-0.134428	0.108915	0	0.0491293	0	0.0404963	0	0	0.0631402	0
-0.292765	-0.190371	2.42315	0	-0.444206	-0.0234856	-0.358309	0.0157609	0.201399	0.120115	-0.0479492	0.0522487	-0.292182	0	-0.057856	-0.0181444	-0.375614	-0.131374	-0.839626	-0.245709	-0.204918	0.155664	-0.0691494	0.0319321	0.028806	0.028458	0.0199686	0	0.121548	0.00804889
-0.273984	-0.189023	2.605	0	-0.539707	-0.0306547	-0.295181	0.0455026	0.234215	0.15232	-0.0596891	0.108114	-0.314754	0	-0.0834573	-0.0242968	-0.441919	-0.121488	-1.11089	-0.263709	-0.2387	0.176313	-0.116638	0.0230707	0.0482716	0.0120596	0.0219046	0.00838726	0.165881	0.0280286
-0.284225	-0.191484	2.528	0	-0.497481	-0.0286035	-0.324672	0.0341252	0.221976	0.13893	-0.0556201	0.0848247	-0.305485	0	-0.0731299	-0.0206808	-0.405806	-0.127684	-0.995975	-0.258506	-0.225262	0.169454	-0.096163	0.0272073	0.040318	0.0181169	0.0211435	0	0.148094	0.022159
-0.294754	-0.189809	2.3895	0	-0.427537	-0.021489	-0.368181	0.00972355	0.194556	0.113484	-0.0451123	0.0415565	-0.287974	0	-0.0531593	-0.0177564	-0.366176	-0.132047	-0.79133	-0.241164	-0.198185	0.150999	-0.0603025	0.0333843	0.0251535	0.031664	0.0194329	0	0.113086	0.00368211
-0.292765	-0.190371	2.42315	0	-0.444206	-0.0234856	-0.358309	0.0157609	0.201399	0.120115	-0.0479492	0.0522487	-0.292182	0	-0.057856	-0.0181444	-0.375614	-0.131374	-0.839626	-0.245709	-0.204918	0.155664	-0.0691494	0.0319321	0.028806	0.028458	0.0199686	0	0.121548	0.00804889
-0.293808	-0.186283	2.32587	0	-0.412254	-0.0157813	-0.382036	0	0.176317	0.0949228	-0.0361162	0.0224522	-0.277507	0	-0.0450859	-0.0156125	-0.348351	-0.134129	-0.708274	-0.232055	-0.184809	0.138925	-0.0427849	0.0376947	0.0188754	0.0364137	0.0161057	0	0.0975604	0
-0.290292	-0.190906	2.45743	0	-0.461404	-0.0253375	-0.348106	0.0217806	0.208301	0.12653	-0.0505957	0.0629432	-0.296601	0	-0.0627831	-0.0187322	-0.385504	-0.130391	-0.889166	-0.250145	-0.211648	0.160264	-0.0780346	0.030374	0.032565	0.0252635	0.0204658	0	0.130186	0.0125848
-0.291697	-0.182878	2.26416	0	-0.399228	-0.00882677	-0.393009	0	0.15419	0.0734068	-0.0279488	0.00379146	-0.267206	0	-0.0383373	-0.0149523	-0.330903	-0.135196	-0.634085	-0.22218	-0.171443	0.124685	-0.0256757	0.0407788	0.0120168	0.0402776	0.0130359	0	0.0824346	0
-0.278095	-0.170996	2.04054	0	-0.370729	0	-0.379687	0	0.0935604	0.0215439	-0.014	0	-0.241893	0	-0.0280481	-0.0321517	-0.283468	-0.126563	-0.570722	-0.183131	-0.141501	0.111205	-0.000438301	0.0474959	0	0.0429947	0	0	0.065968	0
-0.294754	-0.189809	2.3895	0	-0.427537	-0.021489	-0.368181	0.00972355	0.194556	0.113484	-0.0451123	0.0415565	-0.287974	0	-0.0531593	-0.0177564	-0.366176	-0.132047	-0.79133	-0.241164	-0.198185	0.150999	-0.0603025	0.0333843	0.0251535	0.031664	0.0194329	0	0.113086	0.00368211
-0.294754	-0.189809	2.3895	0	-0.427537	-0.021489	-0.368181	0.00972355	0.194556	0.113484	-0.0451123	0.0415565	-0.287974	0	-0.0531593	-0.0177564	-0.366176	-0.132047	-0.79133	-0.241164	-0.198185	0.150999	-0.0603025	0.0333843	0.0251535	0.031664	0.0194329	0	0.113086	0.00368211
-0.281443	-0.17415	2.09793	0	-0.377987	-0.000736295	-0.383695	0	0.10868	0.0343852	-0.0175197	0	-0.248116	0	-0.0305397	-0.0275209	-0.295029	-0.12838	-0.586085	-0.193338	-0.148864	0.114223	-0.00661402	0.0461424	0.00217502	0.0432778	0.00310575	0	0.0698333	0
-0.280195	-0.191721	2.56494	0	-0.517241	-0.0295748	-0.312063	0.0401724	0.227984	0.144715	-0.05767	0.0958577	-0.310271	0	-0.0784449	-0.0228436	-0.417081	-0.124532	-1.05244	-0.26215	-0.232031	0.172481	-0.106142	0.0254145	0.0446207	0.0151291	0.0214343	0.00405227	0.156816	0.0249659
-0.288257	-0.179729	2.21649	0	-0.392378	-0.00555276	-0.390137	0	0.140884	0.0612059	-0.0244324	0	-0.260981	0	-0.0355561	-0.0185169	-0.319483	-0.133093	-0.61871	-0.213825	-0.164197	0.120343	-0.0188131	0.0424821	0.00847276	0.0409891	0.0100574	0	0.0773601	0
-0.290292	-0.190906	2.45743	0	-0.461404	-0.0253375	-0.348106	0.0217806	0.208301	0.12653	-0.0505957	0.0629432	-0.296601	0	-0.0627831	-0.0187322	-0.385504	-0.130391	-0.889166	-0.250145	-0.211648	0.160264	-0.0780346	0.030374	0.032565	0.0252635	0.0204658	0	0.130186	0.0125848
-0.293808	-0.186283	2.32587	0	-0.412254	-0.0157813	-0.382036	0	0.176317	0.0949228	-0.0361162	0.0224522	-0.277507	0	-0.0450859	-0.0156125	-0.348351	-0.134129	-0.708274	-0.232055	-0.184809	0.138925	-0.0427849	0.0376947	0.0188754	0.0364137	0.0161057	0	0.0975604	0
-0.292765	-0.190371	2.42315	0	-0.444206	-0.0234856	-0.358309	0.0157609	0.201399	0.120115	-0.0479492	0.0522487	-0.292182	0	-0.057856	-0.0181444	-0.375614	-0.131374	-0.839626	-0.245709	-0.204918	0.155664	-0.0691494	0.0319321	0.028806	0.028458	0.0199686	0	0.121548	0.00804889
-0.291697	-0.182878	2.26416	0	-0.399228	-0.00882677	-0.393009	0	0.15419	0.0734068	-0.0279488	0.00379146	-0.267206	0	-0.0383373	-0.0149523	-0.330903	-0.135196	-0.634085	-0.22218	-0.171443	0.124685	-0.0256757	0.0407788	0.0120168	0.0402776	0.0130359	0	0.0824346	0
-0.287452	-0.191281	2.49237	0	-0.479152	-0.0270477	-0.336916	0.0278985	0.215158	0.132798	-0.053154	0.0738007	-0.301034	0	-0.0678715	-0.0195672	-0.395565	-0.129167	-0.941225	-0.254413	-0.218429	0.164861	-0.0870367	0.0287994	0.0364028	0.0218206	0.0208602	0	0.139031	0.0172842
-0.292825	-0.184673	2.29479	0	-0.405776	-0.0122983	-0.387873	0	0.165166	0.0839393	-0.0321277	0.0131124	-0.272367	0	-0.041637	-0.0150089	-0.339478	-0.13476	-0.670353	-0.227218	-0.178104	0.13177	-0.0341544	0.039329	0.0154428	0.0384265	0.0145351	0	0.0899454	0
-0.290292	-0.190906	2.45743	0	-0.461404	-0.0253375	-0.348106	0.0217806	0.208301	0.12653	-0.0505957	0.0629432	-0.296601	0	-0.0627831	-0.0187322	-0.385504	-0.130391	-0.889166	-0.250145	-0.211648	0.160264	-0.0780346	0.030374	0.032565	0.0252635	0.0204658	0	0.130186	0.0125848
-0.292765	-0.190371	2.42315	0	-0.444206	-0.0234856	-0.358309	0.0157609	0.201399	0.120115	-0.0479492	0.0522487	-0.292182	0	-0.057856	-0.0181444	-0.375614	-0.131374	-0.839626	-0.245709	-0.204918	0.155664	-0.0691494	0.0319321	0.028806	0.028458	0.0199686	0	0.121548	0.00804889
-0.294858	-0.18841	2.35727	0	-0.41879	-0.0189363	-0.375532	0.00394427	0.18648	0.104461	-0.0407533	0.0316716	-0.282732	0	-0.0488574	-0.0165825	-0.357268	-0.132987	-0.748059	-0.236624	-0.191533	0.146144	-0.0513762	0.0355042	0.0220411	0.0343506	0.0179086	0	0.105238	0
-0.293808	-0.186283	2.32587	0	-0.412254	-0.0157813	-0.382036	0	0.176317	0.0949228	-0.0361162	0.0224522	-0.277507	0	-0.0450859	-0.0156125	-0.348351	-0.134129	-0.708274	-0.232055	-0.184809	0.138925	-0.0427849	0.0376947	0.0188754	0.0364137	0.0161057	0	0.0975604	0
-0.256905	-0.142428	1.56418	-0.0040526	-0.279901	0	-0.332316	0	0	0	-0.00105827	0	-0.177377	0	-0.0162795	-0.0797267	-0.203456	-0.13477	-0.457496	-0.0712519	-0.0809691	0.0816958	0	0.0495902	0	0.0209816	0	0	0.0401122	0
-0.287452	-0.191281	2.49237	0	-0.479152	-0.0270477	-0.336916	0.0278985	0.215158	0.132798	-0.053154	0.0738007	-0.301034	0	-0.0678715	-0.0195672	-0.395565	-0.129167	-0.941225	-0.254413	-0.218429	0.164861	-0.0870367	0.0287994	0.0364028	0.0218206	0.0208602	0	0.139031	0.0172842
-0.284225	-0.191484	2.528	0	-0.497481	-0.0286035	-0.324672	0.0341252	0.221976	0.13893	-0.0556201	0.0848247	-0.305485	0	-0.0731299	-0.0206808	-0.405806	-0.127684	-0.995975	-0.258506	-0.225262	0.169454	-0.096163	0.0272073	0.040318	0.0181169	0.0211435	0	0.148094	0.022159
-0.292765	-0.190371	2.42315	0	-0.444206	-0.0234856	-0.358309	0.0157609	0.201399	0.120115	-0.0479492	0.0522487	-0.292182	0	-0.057856	-0.0181444	-0.375614	-0.131374	-0.839626	-0.245709	-0.204918	0.155664	-0.0691494	0.0319321	0.028806	0.028458	0.0199686	0	0.121548	0.00804889
-0.284225	-0.191484	2.528	0	-0.497481	-0.0286035	-0.324672	0.0341252	0.221976	0.13893	-0.0556201	0.0848247	-0.305485	0	-0.0731299	-0.0206808	-0.405806	-0.127684	-0.995975	-0.258506	-0.225262	0.169454	-0.096163	0.0272073	0.040318	0.0181169	0.0211435	0	0.148094	0.022159
-0.284225	-0.191484	2.528	0	-0.497481	-0.0286035	-0.324672	0.0341252	0.221976	0.13893	-0.0556201	0.0848247	-0.305485	0	-0.0731299	-0.0206808	-0.405806	-0.127684	-0.995975	-0.258506	-0.225262	0.169454	-0.096163	0.0272073	0.040318	0.0181169	0.0211435	0	0.148094	0.022159
-0.292825	-0.184673	2.29479	0	-0.405776	-0.0122983	-0.387873	0	0.165166	0.0839393	-0.0321277	0.0131124	-0.272367	0	-0.041637	-0.0150089	-0.339478	-0.13476	-0.670353	-0.227218	-0.178104	0.13177	-0.0341544	0.039329	0.0154428	0.0384265	0.0145351	0	0.0899454	0
-0.292825	-0.184673	2.29479	0	-0.405776	-0.0122983	-0.387873	0	0.165166	0.0839393	-0.0321277	0.0131124	-0.272367	0	-0.041637	-0.0150089	-0.339478	-0.13476	-0.670353	-0.227218	-0.178104	0.13177	-0.0341544	0.039329	0.0154428	0.0384265	0.0145351	0	0.0899454	0
-0.278095	-0.170996	2.04054	0	-0.370729	0	-0.379687	0	0.0935604	0.0215439	-0.014	0	-0.241893	0	-0.0280481	-0.0321517	-0.283468	-0.126563	-0.570722	-0.183131	-0.141501	0.111205	-0.000438301	0.0474959	0	0.0429947	0	0	0.065968	0
-0.281443	-0.17415	2.09793	0	-0.377987	-0.000736295	-0.383695	0	0.10868	0.0343852	-0.0175197	0	-0.248116	0	-0.0305397	-0.0275209	-0.295029	-0.12838	-0.586085	-0.193338	-0.148864	0.114223	-0.00661402	0.0461424	0.00217502	0.0432778	0.00310575	0	0.0698333	0
-0.287452	-0.191281	2.49237	0	-0.479152	-0.0270477	-0.336916	0.0278985	0.215158	0.132798	-0.053154	0.0738007	-0.301034	0	-0.0678715	-0.0195672	-0.395565	-0.129167	-0.941225	-0.254413	-0.218429	0.164861	-0.0870367	0.0287994	0.0364028	0.0218206	0.0208602	0	0.139031	0.0172842
-0.292765	-0.190371	2.42315	0	-0.444206	-0.0234856	-0.358309	0.0157609	0.201399	0.120115	-0.0479492	0.0522487	-0.292182	0	-0.057856	-0.0181444	-0.375614	-0.131374	-0.839626	-0.245709	-0.204918	0.155664	-0.0691494	0.0319321	0.028806	0.028458	0.0199686	0	0.121548	0.00804889
-0.278095	-0.170996	2.04054	0	-0.370729	0	-0.379687	0	0.0935604	0.0215439	-0.014	0	-0.241893	0	-0.0280481	-0.0321517	-0.283468	-0.126563	-0.570722	-0.183131	-0.141501	0.111205	-0.000438301	0.0474959	0	0.0429947	0	0	0.065968	0
-0.244349	-0.12203	1.299	-0.00176518	-0.217651	0	-0.302255	0	0	0	-0.00432403	0	-0.140594	0	-0.0137557	-0.112573	-0.166293	-0.146062	-0.399663	-0.00198105	-0.0465404	0.0505706	0	0.0410963	0	0.00972407	0	0	0.0248489	0
-0.290292	-0.190906	2.45743	0	-0.461404	-0.0253375	-0.348106	0.0217806	0.208301	0.12653	-0.0505957	0.0629432	-0.296601	0	-0.0627831	-0.0187322	-0.385504	-0.130391	-0.889166	-0.250145	-0.211648	0.160264	-0.0780346	0.030374	0.032565	0.0252635	0.0204658	0	0.130186	0.0125848
-0.291697	-0.182878	2.26416	0	-0.399228	-0.00882677	-0.393009	0	0.15419	0.0734068	-0.0279488	0.00379146	-0.267206	0	-0.0383373	-0.0149523	-0.330903	-0.135196	-0.634085	-0.22218	-0.171443	0.124685	-0.0256757	0.0407788	0.0120168	0.0402776	0.0130359	0	0.0824346	0
-0.294858	-0.18841	2.35727	0	-0.41879	-0.0189363	-0.375532	0.00394427	0.18648	0.104461	-0.0407533	0.0316716	-0.282732	0	-0.0488574	-0.0165825	-0.357268	-0.132987	-0.748059	-0.236624	-0.191533	0.146144	-0.0513762	0.0355042	0.0220411	0.0343506	0.0179086	0	0.105238	0
-0.281443	-0.17415	2.09793	0	-0.377987	-0.000736295	-0.383695	0	0.10868	0.0343852	-0.0175197	0	-0.248116	0	-0.0305397	-0.0275209	-0.295029	-0.12838	-0.586085	-0.193338	-0.148864	0.114223	-0.00661402	0.0461424	0.00217502	0.0432778	0.00310575	0	0.0698333	0
-0.292765	-0.190371	2.42315	0	-0.444206	-0.0234856	-0.358309	0.0157609	0.201399	0.120115	-0.0479492	0.0522487	-0.292182	0	-0.057856	-0.0181444	-0.375614	-0.131374	-0.839626	-0.245709	-0.204918	0.155664	-0.0691494	0.0319321	0.028806	0.028458	0.0199686	0	0.121548	0.00804889
-0.294858	-0.18841	2.35727	0	-0.41879	-0.0189363	-0.375532	0.00394427	0.18648	0.104461	-0.0407533	0.0316716	-0.282732	0	-0.0488574	-0.0165825	-0.357268	-0.132987	-0.748059	-0.236624	-0.191533	0.146144	-0.0513762	0.0355042	0.0220411	0.0343506	0.0179086	0	0.105238	0
-0.291697	-0.182878	2.26416	0	-0.399228	-0.00882677	-0.393009	0	0.15419	0.0734068	-0.0279488	0.00379146	-0.267206	0	-0.0383373	-0.0149523	-0.330903	-0.135196	-0.634085	-0.22218	-0.171443	0.124685	-0.0256757	0.0407788	0.0120168	0.0402776	0.0130359	0	0.0824346	0
-0.270547	-0.161985	1.86854	-0.00090015	-0.344996	0	-0.36405	0	0.0442779	0	-0.0030625	0	-0.219017	0	-0.0215157	-0.0453635	-0.251605	-0.12742	-0.528097	-0.145967	-0.120293	0.105114	0	0.0518887	0	0.0350137	0	0	0.0572255	0
-0.288257	-0.179729	2.21649	0	-0.392378	-0.00555276	-0.390137	0	0.140884	0.0612059	-0.0244324	0	-0.260981	0	-0.0355561	-0.0185169	-0.319483	-0.133093	-0.61871	-0.213825	-0.164197	0.120343	-0.0188131	0.0424821	0.00847276	0.0409891	0.0100574	0	0.0773601	0
-0.264784	-0.15666	1.75922	-0.00372459	-0.324848	0	-0.354336	0	0.0090146	0	0	0	-0.20396	0	-0.0177974	-0.0546778	-0.233086	-0.126385	-0.500992	-0.121136	-0.106066	0.101185	0	0.054005	0	0.029622	0	0	0.0509415	0
-0.288257	-0.179729	2.21649	0	-0.392378	-0.00555276	-0.390137	0	0.140884	0.0612059	-0.0244324	0	-0.260981	0	-0.0355561	-0.0185169	-0.319483	-0.133093	-0.61871	-0.213825	-0.164197	0.120343	-0.0188131	0.0424821	0.00847276	0.0409891	0.0100574	0	0.0773601	0
-0.219247	-0.0926841	0.992264	0	-0.142646	0	-0.272161	0	0	0	-0.0027848	0	-0.0908957	0	-0.00376638	-0.145545	-0.1212	-0.148388	-0.330504	0	-0.00682305	0.0140157	0	0.0260075	0	0	0	0	0.0043794	0
-0.27568	-0.167802	1.98216	0	-0.362761	0	-0.374503	0	0.078426	0.00905096	-0.00954709	0	-0.234428	0	-0.0256897	-0.036183	-0.272266	-0.127192	-0.555965	-0.170819	-0.134428	0.108915	0	0.0491293	0	0.0404963	0	0	0.0631402	0
-0.290292	-0.190906	2.45743	0	-0.461404	-0.0253375	-0.348106	0.0217806	0.208301	0.12653	-0.0505957	0.0629432	-0.296601	0	-0.0627831	-0.0187322	-0.385504	-0.130391	-0.889166	-0.250145	-0.211648	0.160264	-0.0780346	0.030374	0.032565	0.0252635	0.0204658	0	0.130186	0.0125848
-0.280195	-0.191721	2.56494	0	-0.517241	-0.0295748	-0.312063	0.0401724	0.227984	0.144715	-0.05767	0.0958577	-0.310271	0	-0.0784449	-0.0228436	-0.417081	-0.124532	-1.05244	-0.26215	-0.232031	0.172481	-0.106142	0.0254145	0.0446207	0.0151291	0.0214343	0.00405227	0.156816	0.0249659
-0.19011	-0.0634485	0.756162	0	-0.0742766	0	-0.240654	0	0	0	0	0	-0.0474958	0	0	-0.152435	-0.0813055	-0.146779	-0.269916	0	0	0	0	0.00226499	0	0	0	0	0	0
-0.284225	-0.191484	2.528	0	-0.497481	-0.0286035	-0.324672	0.0341252	0.221976	0.13893	-0.0556201	0.0848247	-0.305485	0	-0.0731299	-0.0206808	-0.405806	-0.127684	-0.995975	-0.258506	-0.225262	0.169454	-0.096163	0.0272073	0.040318	0.0181169	0.0211435	0	0.148094	0.022159
-0.292765	-0.190371	2.42315	0	-0.444206	-0.0234856	-0.358309	0.0157609	0.201399	0.120115	-0.0479492	0.0522487	-0.292182	0	-0.057856	-0.0181444	-0.375614	-0.131374	-0.839626	-0.245709	-0.204918	0.155664	-0.0691494	0.0319321	0.028806	0.028458	0.0199686	0	0.121548	0.00804889
-0.290292	-0.190906	2.45743	0	-0.461404	-0.0253375	-0.348106	0.0217806	0.208301	0.12653	-0.0505957	0.0629432	-0.296601	0	-0.0627831	-0.0187322	-0.385504	-0.130391	-0.889166	-0.250145	-0.211648	0.160264	-0.0780346	0.030374	0.032565	0.0252635	0.0204658	0	0.130186	0.0125848
-0.278095	-0.170996	2.04054	0	-0.370729	0	-0.379687	0	0.0935604	0.0215439	-0.014	0	-0.241893	0	-0.0280481	-0.0321517	-0.283468	-0.126563	-0.570722	-0.183131	-0.141501	0.111205	-0.000438301	0.0474959	0	0.0429947	0	0	0.065968	0
-0.281443	-0.17415	2.09793	0	-0.377987	-0.000736295	-0.383695	0	0.10868	0.0343852	-0.0175197	0	-0.248116	0	-0.0305397	-0.0275209	-0.295029	-0.12838	-0.586085	-0.193338	-0.148864	0.114223	-0.00661402	0.0461424	0.00217502	0.0432778	0.00310575	0	0.0698333	0
-0.284827	-0.176743	2.15681	0	-0.384957	-0.00317279	-0.386548	0	0.124902	0.04813	-0.0209239	0	-0.254452	0	-0.0329835	-0.0232217	-0.307137	-0.131209	-0.60253	-0.20353	-0.156526	0.117495	-0.0127346	0.0442534	0.00526216	0.0418468	0.00657515	0	0.0735843	0
-0.284827	-0.176743	2.15681	0	-0.384957	-0.00317279	-0.386548	0	0.124902	0.04813	-0.0209239	0	-0.254452	0	-0.0329835	-0.0232217	-0.307137	-0.131209	-0.60253	-0.20353	-0.156526	0.117495	-0.0127346	0.0442534	0.00526216	0.0418468	0.00657515	0	0.0735843	0
-0.291697	-0.182878	2.26416	0	-0.399228	-0.00882677	-0.393009	0	0.15419	0.0734068	-0.0279488	0.00379146	-0.267206	0	-0.0383373	-0.0149523	-0.330903	-0.135196	-0.634085	-0.22218	-0.171443	0.124685	-0.0256757	0.0407788	0.0120168	0.0402776	0.0130359	0	0.0824346	0
-0.225921	-0.0998002	1.06491	0	-0.161015	0	-0.279547	0	0	0	-0.00384993	0	-0.102854	0	-0.00626506	-0.138552	-0.131451	-0.148092	-0.34716	0	-0.0163988	0.0233302	0	0.0301545	0	0.00108428	0	0	0.00953673	0
-0.290292	-0.190906	2.45743	0	-0.461404	-0.0253375	-0.348106	0.0217806	0.208301	0.12653	-0.0505957	0.0629432	-0.296601	0	-0.0627831	-0.0187322	-0.385504	-0.130391	-0.889166	-0.250145	-0.211648	0.160264	-0.0780346	0.030374	0.032565	0.0252635	0.0204658	0	0.130186	0.0125848
-0.292765	-0.190371	2.42315	0	-0.444206	-0.0234856	-0.358309	0.0157609	0.201399	0.120115	-0.0479492	0.0522487	-0.292182	0	-0.057856	-0.0181444	-0.375614	-0.131374	-0.839626	-0.245709	-0.204918	0.155664	-0.0691494	0.0319321	0.028806	0.028458	0.0199686	0	0.121548	0.00804889
-0.27568	-0.167802	1.98216	0	-0.362761	0	-0.374503	0	0.078426	0.00905096	-0.00954709	0	-0.234428	0	-0.0256897	-0.036183	-0.272266	-0.127192	-0.555965	-0.170819	-0.134428	0.108915	0	0.0491293	0	0.0404963	0	0	0.0631402	0
-0.273091	-0.164703	1.92479	0	-0.354719	0	-0.368995	0	0.062425	0	-0.00546906	0	-0.226788	0	-0.0233904	-0.0403088	-0.261479	-0.127841	-0.542012	-0.158532	-0.127478	0.106898	0	0.0507327	0	0.0379076	0	0	0.0603488	0
-0.290292	-0.190906	2.45743	0	-0.461404	-0.0253375	-0.348106	0.0217806	0.208301	0.12653	-0.0505957	0.0629432	-0.296601	0	-0.0627831	-0.0187322	-0.385504	-0.130391	-0.889166	-0.250145	-0.211648	0.160264	-0.0780346	0.030374	0.032565	0.0252635	0.0204658	0	0.130186	0.0125848
-0.260754	-0.14966	1.65909	-0.00442034	-0.302375	0	-0.343157	0	0	0	0	0	-0.190243	0	-0.0166334	-0.0668551	-0.217348	-0.130102	-0.478449	-0.0960148	-0.0932015	0.0923121	0	0.0524246	0	0.0250327	0	0	0.0453716	0
-0.288257	-0.179729	2.21649	0	-0.392378	-0.00555276	-0.390137	0	0.140884	0.0612059	-0.0244324	0	-0.260981	0	-0.0355561	-0.0185169	-0.319483	-0.133093	-0.61871	-0.213825	-0.164197	0.120343	-0.0188131	0.0424821	0.00847276	0.0409891	0.0100574	0	0.0773601	0
-0.293808	-0.186283	2.32587	0	-0.412254	-0.0157813	-0.382036	0	0.176317	0.0949228	-0.0361162	0.0224522	-0.277507	0	-0.0450859	-0.0156125	-0.348351	-0.134129	-0.708274	-0.232055	-0.184809	0.138925	-0.0427849	0.0376947	0.0188754	0.0364137	0.0161057	0	0.0975604	0
-0.267928	-0.159184	1.81335	-0.00237469	-0.334942	0	-0.359175	0	0.0263659	0	-0.000673489	0	-0.211376	0	-0.0196858	-0.0501447	-0.242045	-0.126921	-0.514517	-0.133537	-0.113231	0.103308	0	0.0530044	0	0.0321915	0	0	0.0541267	0
-0.241366	-0.118164	1.25815	-0.0012719	-0.207953	0	-0.298224	0	0	0	-0.00445128	0	-0.134103	0	-0.012609	-0.117523	-0.160231	-0.14684	-0.390555	0	-0.0413703	0.0459565	0	0.039274	0	0.00826077	0	0	0.0222887	0
-0.291697	-0.182878	2.26416	0	-0.399228	-0.00882677	-0.393009	0	0.15419	0.0734068	-0.0279488	0.00379146	-0.267206	0	-0.0383373	-0.0149523	-0.330903	-0.135196	-0.634085	-0.22218	-0.171443	0.124685	-0.0256757	0.0407788	0.0120168	0.0402776	0.0130359	0	0.0824346	0
-0.291697	-0.182878	2.26416	0	-0.399228	-0.00882677	-0.393009	0	0.15419	0.0734068	-0.0279488	0.00379146	-0.267206	0	-0.0383373	-0.0149523	-0.330903	-0.135196	-0.634085	-0.22218	-0.171443	0.124685	-0.0256757	0.0407788	0.0120168	0.0402776	0.0130359	0	0.0824346	0
-0.264784	-0.15666	1.75922	-0.00372459	-0.324848	0	-0.354336	0	0.0090146	0	0	0	-0.20396	0	-0.0177974	-0.0546778	-0.233086	-0.126385	-0.500992	-0.121136	-0.106066	0.101185	0	0.054005	0	0.029622	0	0	0.0509415	0
-0.175082	-0.0489871	0.667017	0	-0.0443186	0	-0.224837	0	0	0	0	0	-0.0288368	0	0	-0.145001	-0.0636682	-0.141252	-0.240656	0	0	0	0	0	0	0	0	0	0	0
-0.264784	-0.15666	1.75922	-0.00372459	-0.324848	0	-0.354336	0	0.0090146	0	0	0	-0.20396	0	-0.0177974	-0.0546778	-0.233086	-0.126385	-0.500992	-0.121136	-0.106066	0.101185	0	0.054005	0	0.029622	0	0	0.0509415	0
-0.287452	-0.191281	2.49237	0	-0.479152	-0.0270477	-0.336916	0.0278985	0.215158	0.132798	-0.053154	0.0738007	-0.301034	0	-0.0678715	-0.0195672	-0.395565	-0.129167	-0.941225	-0.254413	-0.218429	0.164861	-0.0870367	0.0287994	0.0364028	0.0218206	0.0208602	0	0.139031	0.0172842
-0.280195	-0.191721	2.56494	0	-0.517241	-0.0295748	-0.312063	0.0401724	0.227984	0.144715	-0.05767	0.0958577	-0.310271	0	-0.0784449	-0.0228436	-0.417081	-0.124532	-1.05244	-0.26215	-0.232031	0.172481	-0.106142	0.0254145	0.0446207	0.0151291	0.0214343	0.00405227	0.156816	0.0249659
-0.288257	-0.179729	2.21649	0	-0.392378	-0.00555276	-0.390137	0	0.140884	0.0612059	-0.0244324	0	-0.260981	0	-0.0355561	-0.0185169	-0.319483	-0.133093	-0.61871	-0.213825	-0.164197	0.120343	-0.0188131	0.0424821	0.00847276	0.0409891	0.0100574	0	0.0773601	0
-0.291697	-0.182878	2.26416	0	-0.399228	-0.00882677	-0.393009	0	0.15419	0.0734068	-0.0279488	0.00379146	-0.267206	0	-0.0383373	-0.0149523	-0.330903	-0.135196	-0.634085	-0.22218	-0.171443	0.124685	-0.0256757	0.0407788	0.0120168	0.0402776	0.0130359	0	0.0824346	0
-0.27568	-0.167802	1.98216	0	-0.362761	0	-0.374503	0	0.078426	0.00905096	-0.00954709	0	-0.234428	0	-0.0256897	-0.036183	-0.272266	-0.127192	-0.555965	-0.170819	-0.134428	0.108915	0	0.0491293	0	0.0404963	0	0	0.0631402	0
-0.258871	-0.145944	1.61121	-0.00425222	-0.291088	0	-0.337751	0	0	0	-7.7832e-05	0	-0.183797	0	-0.0165486	-0.0735308	-0.210312	-0.132506	-0.467858	-0.083509	-0.0870725	0.0870175	0	0.0509892	0	0.0229701	0	0	0.0427597	0
-0.27568	-0.167802	1.98216	0	-0.362761	0	-0.374503	0	0.078426	0.00905096	-0.00954709	0	-0.234428	0	-0.0256897	-0.036183	-0.272266	-0.127192	-0.555965	-0.170819	-0.134428	0.108915	0	0.0491293	0	0.0404963	0	0	0.0631402	0
-0.293808	-0.186283	2.32587	0	-0.412254	-0.0157813	-0.382036	0	0.176317	0.0949228	-0.0361162	0.0224522	-0.277507	0	-0.0450859	-0.0156125	-0.348351	-0.134129	-0.708274	-0.232055	-0.184809	0.138925	-0.0427849	0.0376947	0.0188754	0.0364137	0.0161057	0	0.0975604	0
-0.291697	-0.182878	2.26416	0	-0.399228	-0.00882677	-0.393009	0	0.15419	0.0734068	-0.0279488	0.00379146	-0.267206	0	-0.0383373	-0.0149523	-0.330903	-0.135196	-0.634085	-0.22218	-0.171443	0.124685	-0.0256757	0.0407788	0.0120168	0.0402776	0.0130359	0	0.0824346	0
-0.27568	-0.167802	1.98216	0	-0.362761	0	-0.374503	0	0.078426	0.00905096	-0.00954709	0	-0.234428	0	-0.0256897	-0.036183	-0.272266	-0.127192	-0.555965	-0.170819	-0.134428	0.108915	0	0.0491293	0	0.0404963	0	0	0.0631402	0
-0.25155	-0.181209	2.73229	0	-0.6127	-0.0335338	-0.237552	0.0624495	0.254193	0.172721	-0.0641648	0.14515	-0.335443	-0.00339643	-0.0985011	-0.0314779	-0.521602	-0.104181	-1.30297	-0.265932	-0.258179	0.189577	-0.147235	0.0156777	0.0606436	0.00122666	0.021342	0.0225285	0.194324	0.0372372
-0.262568	-0.153429	1.70782	-0.00456423	-0.313891	0	-0.348645	0	0	0	0	0	-0.196746	0	-0.0166427	-0.0599027	-0.224612	-0.127594	-0.489289	-0.108757	-0.0994402	0.0976433	0	0.0538749	0	0.0271437	0	0	0.0480083	0
-0.294754	-0.189809	2.3895	0	-0.427537	-0.021489	-0.368181	0.00972355	0.194556	0.113484	-0.0451123	0.0415565	-0.287974	0	-0.0531593	-0.0177564	-0.366176	-0.132047	-0.79133	-0.241164	-0.198185	0.150999	-0.0603025	0.0333843	0.0251535	0.031664	0.0194329	0	0.113086	0.00368211
-0.292765	-0.190371	2.42315	0	-0.444206	-0.0234856	-0.358309	0.0157609	0.201399	0.120115	-0.0479492	0.0522487	-0.292182	0	-0.057856	-0.0181444	-0.375614	-0.131374	-0.839626	-0.245709	-0.204918	0.155664	-0.0691494	0.0319321	0.028806	0.028458	0.0199686	0	0.121548	0.00804889
-0.281443	-0.17415	2.09793	0	-0.377987	-0.000736295	-0.383695	0	0.10868	0.0343852	-0.0175197	0	-0.248116	0	-0.0305397	-0.0275209	-0.295029	-0.12838	-0.586085	-0.193338	-0.148864	0.114223	-0.00661402	0.0461424	0.00217502	0.0432778	0.00310575	0	0.0698333	0
-0.278095	-0.170996	2.04054	0	-0.370729	0	-0.379687	0	0.0935604	0.0215439	-0.014	0	-0.241893	0	-0.0280481	-0.0321517	-0.283468	-0.126563	-0.570722	-0.183131	-0.141501	0.111205	-0.000438301	0.0474959	0	0.0429947	0	0	0.065968	0
-0.273984	-0.189023	2.605	0	-0.539707	-0.0306547	-0.295181	0.0455026	0.234215	0.15232	-0.0596891	0.108114	-0.314754	0	-0.0834573	-0.0242968	-0.441919	-0.121488	-1.11089	-0.263709	-0.2387	0.176313	-0.116638	0.0230707	0.0482716	0.0120596	0.0219046	0.00838726	0.165881	0.0280286
-0.284225	-0.191484	2.528	0	-0.497481	-0.0286035	-0.324672	0.0341252	0.221976	0.13893	-0.0556201	0.0848247	-0.305485	0	-0.0731299	-0.0206808	-0.405806	-0.127684	-0.995975	-0.258506	-0.225262	0.169454	-0.096163	0.0272073	0.040318	0.0181169	0.0211435	0	0.148094	0.022159
-0.292765	-0.190371	2.42315	0	-0.444206	-0.0234856	-0.358309	0.0157609	0.201399	0.120115	-0.0479492	0.0522487	-0.292182	0	-0.057856	-0.0181444	-0.375614	-0.131374	-0.839626	-0.245709	-0.204918	0.155664	-0.0691494	0.0319321	0.028806	0.028458	0.0199686	0	0.121548	0.00804889
-0.278095	-0.170996	2.04054	0	-0.370729	0	-0.379687	0	0.0935604	0.0215439	-0.014	0	-0.241893	0	-0.0280481	-0.0321517	-0.283468	-0.126563	-0.570722	-0.183131	-0.141501	0.111205	-0.000438301	0.0474959	0	0.0429947	0	0	0.065968	0
-0.293808	-0.186283	2.32587	0	-0.412254	-0.0157813	-0.382036	0	0.176317	0.0949228	-0.0361162	0.0224522	-0.277507	0	-0.0450859	-0.0156125	-0.348351	-0.134129	-0.708274	-0.232055	-0.184809	0.138925	-0.0427849	0.0376947	0.0188754	0.0364137	0.0161057	0	0.0975604	0
-0.287452	-0.191281	2.49237	0	-0.479152	-0.0270477	-0.336916	0.0278985	0.215158	0.132798	-0.053154	0.0738007	-0.301034	0	-0.0678715	-0.0195672	-0.395565	-0.129167	-0.941225	-0.254413	-0.218429	0.164861	-0.0870367	0.0287994	0.0364028	0.0218206	0.0208602	0	0.139031	0.0172842
-0.287452	-0.191281	2.49237	0	-0.479152	-0.0270477	-0.336916	0.0278985	0.215158	0.132798	-0.053154	0.0738007	-0.301034	0	-0.0678715	-0.0195672	-0.395565	-0.129167	-0.941225	-0.254413	-0.218429	0.164861	-0.0870367	0.0287994	0.0364028	0.0218206	0.0208602	0	0.139031	0.0172842
-0.290292	-0.190906	2.45743	0	-0.461404	-0.0253375	-0.348106	0.0217806	0.208301	0.12653	-0.0505957	0.0629432	-0.296601	0	-0.0627831	-0.0187322	-0.385504	-0.130391	-0.889166	-0.250145	-0.211648	0.160264	-0.0780346	0.030374	0.032565	0.0252635	0.0204658	0	0.130186	0.0125848
-0.290292	-0.190906	2.45743	0	-0.461404	-0.0253375	-0.348106	0.0217806	0.208301	0.12653	-0.0505957	0.0629432	-0.296601	0	-0.0627831	-0.0187322	-0.385504	-0.130391	-0.889166	-0.250145	-0.211648	0.160264	-0.0780346	0.030374	0.032565	0.0252635	0.0204658	0	0.130186	0.0125848
-0.288257	-0.179729	2.21649	0	-0.392378	-0.00555276	-0.390137	0	0.140884	0.0612059	-0.0244324	0	-0.260981	0	-0.0355561	-0.0185169	-0.319483	-0.133093	-0.61871	-0.213825	-0.164197	0.120343	-0.0188131	0.0424821	0.00847276	0.0409891	0.0100574	0	0.0773601	0
-0.293808	-0.186283	2.32587	0	-0.412254	-0.0157813	-0.382036	0	0.176317	0.0949228	-0.0361162	0.0224522	-0.277507	0	-0.0450859	-0.0156125	-0.348351	-0.134129	-0.708274	-0.232055	-0.184809	0.138925	-0.0427849	0.0376947	0.0188754	0.0364137	0.0161057	0	0.0975604	0
-0.270547	-0.161985	1.86854	-0.00090015	-0.344996	0	-0.36405	0	0.0442779	0	-0.0030625	0	-0.219017	0	-0.0215157	-0.0453635	-0.251605	-0.12742	-0.528097	-0.145967	-0.120293	0.105114	0	0.0518887	0	0.0350137	0	0	0.0572255	0
-0.292825	-0.184673	2.29479	0	-0.405776	-0.0122983	-0.387873	0	0.165166	0.0839393	-0.0321277	0.0131124	-0.272367	0	-0.041637	-0.0150089	-0.339478	-0.13476	-0.670353	-0.227218	-0.178104	0.13177	-0.0341544	0.039329	0.0154428	0.0384265	0.0145351	0	0.0899454	0
-0.280195	-0.191721	2.56494	0	-0.517241	-0.0295748	-0.312063	0.0401724	0.227984	0.144715	-0.05767	0.0958577	-0.310271	0	-0.0784449	-0.0228436	-0.417081	-0.124532	-1.05244	-0.26215	-0.232031	0.172481	-0.106142	0.0254145	0.0446207	0.0151291	0.0214343	0.00405227	0.156816	0.0249659
-0.219247	-0.0926841	0.992264	0	-0.142646	0	-0.272161	0	0	0	-0.0027848	0	-0.0908957	0	-0.00376638	-0.145545	-0.1212	-0.148388	-0.330504	0	-0.00682305	0.0140157	0	0.0260075	0	0	0	0	0.0043794	0
-0.290292	-0.190906	2.45743	0	-0.461404	-0.0253375	-0.348106	0.0217806	0.208301	0.12653	-0.0505957	0.0629432	-0.296601	0	-0.0627831	-0.0187322	-0.385504	-0.130391	-0.889166	-0.250145	-0.211648	0.160264	-0.0780346	0.030374	0.032565	0.0252635	0.0204658	0	0.130186	0.0125848
-0.287452	-0.191281	2.49237	0	-0.479152	-0.0270477	-0.336916	0.0278985	0.215158	0.132798	-0.053154	0.0738007	-0.301034	0	-0.0678715	-0.0195672	-0.395565	-0.129167	-0.941225	-0.254413	-0.218429	0.164861	-0.0870367	0.0287994	0.0364028	0.0218206	0.0208602	0	0.139031	0.0172842
-0.291697	-0.182878	2.26416	0	-0.399228	-0.00882677	-0.393009	0	0.15419	0.0734068	-0.0279488	0.00379146	-0.267206	0	-0.0383373	-0.0149523	-0.330903	-0.135196	-0.634085	-0.22218	-0.171443	0.124685	-0.0256757	0.0407788	0.0120168	0.0402776	0.0130359	0	0.0824346	0
-0.238294	-0.114436	1.21813	-0.000692155	-0.198521	0	-0.294438	0	0	0	-0.00453614	0	-0.127615	0	-0.0113733	-0.122244	-0.154178	-0.147261	-0.381547	0	-0.0362726	0.0414079	0	0.0374056	0	0.00689523	0	0	0.0197203	0
-0.280195	-0.191721	2.56494	0	-0.517241	-0.0295748	-0.312063	0.0401724	0.227984	0.144715	-0.05767	0.0958577	-0.310271	0	-0.0784449	-0.0228436	-0.417081	-0.124532	-1.05244	-0.26215	-0.232031	0.172481	-0.106142	0.0254145	0.0446207	0.0151291	0.0214343	0.00405227	0.156816	0.0249659
-0.291697	-0.182878	2.26416	0	-0.399228	-0.00882677	-0.393009	0	0.15419	0.0734068	-0.0279488	0.00379146	-0.267206	0	-0.0383373	-0.0149523	-0.330903	-0.135196	-0.634085	-0.22218	-0.171443	0.124685	-0.0256757	0.0407788	0.0120168	0.0402776	0.0130359	0	0.0824346	0
-0.273091	-0.164703	1.92479	0	-0.354719	0	-0.368995	0	0.062425	0	-0.00546906	0	-0.226788	0	-0.0233904	-0.0403088	-0.261479	-0.127841	-0.542012	-0.158532	-0.127478	0.106898	0	0.0507327	0	0.0379076	0	0	0.0603488	0
-0.292765	-0.190371	2.42315	0	-0.444206	-0.0234856	-0.358309	0.0157609	0.201399	0.120115	-0.0479492	0.0522487	-0.292182	0	-0.057856	-0.0181444	-0.375614	-0.131374	-0.839626	-0.245709	-0.204918	0.155664	-0.0691494	0.0319321	0.028806	0.028458	0.0199686	0	0.121548	0.00804889
-0.292765	-0.190371	2.42315	0	-0.444206	-0.0234856	-0.358309	0.0157609	0.201399	0.120115	-0.0479492	0.0522487	-0.292182	0	-0.057856	-0.0181444	-0.375614	-0.131374	-0.839626	-0.245709	-0.204918	0.155664	-0.0691494	0.0319321	0.028806	0.028458	0.0199686	0	0.121548	0.00804889
-0.294858	-0.18841	2.35727	0	-0.41879	-0.0189363	-0.375532	0.00394427	0.18648	0.104461	-0.0407533	0.0316716	-0.282732	0	-0.0488574	-0.0165825	-0.357268	-0.132987	-0.748059	-0.236624	-0.191533	0.146144	-0.0513762	0.0355042	0.0220411	0.0343506	0.0179086	0	0.105238	0
-0.267439	-0.186471	2.64607	0	-0.563413	-0.0316879	-0.277502	0.0507976	0.240426	0.159798	-0.0614781	0.120217	-0.319312	0	-0.0887536	-0.0259645	-0.467626	-0.116996	-1.17159	-0.265221	-0.245383	0.180054	-0.127041	0.0207454	0.0523456	0.0090813	0.0221166	0.012908	0.175044	0.0310334
-0.246496	-0.125227	1.34125	-0.00229291	-0.227476	0	-0.306916	0	0	0	-0.00403037	0	-0.146466	0	-0.0142446	-0.107602	-0.172043	-0.144506	-0.40888	-0.0131133	-0.0520847	0.0556973	0	0.0425251	0	0.0115255	0	0	0.0273398	0
-0.280195	-0.191721	2.56494	0	-0.517241	-0.0295748	-0.312063	0.0401724	0.227984	0.144715	-0.05767	0.0958577	-0.310271	0	-0.0784449	-0.0228436	-0.417081	-0.124532	-1.05244	-0.26215	-0.232031	0.172481	-0.106142	0.0254145	0.0446207	0.0151291	0.0214343	0.00405227	0.156816	0.0249659
-0.225921	-0.0998002	1.06491	0	-0.161015	0	-0.279547	0	0	0	-0.00384993	0	-0.102854	0	-0.00626506	-0.138552	-0.131451	-0.148092	-0.34716	0	-0.0163988	0.0233302	0	0.0301545	0	0.00108428	0	0	0.00953673	0
-0.290292	-0.190906	2.45743	0	-0.461404	-0.0253375	-0.348106	0.0217806	0.208301	0.12653	-0.0505957	0.0629432	-0.296601	0	-0.0627831	-0.0187322	-0.385504	-0.130391	-0.889166	-0.250145	-0.211648	0.160264	-0.0780346	0.030374	0.032565	0.0252635	0.0204658	0	0.130186	0.0125848
-0.293808	-0.186283	2.32587	0	-0.412254	-0.0157813	-0.382036	0	0.176317	0.0949228	-0.0361162	0.0224522	-0.277507	0	-0.0450859	-0.0156125	-0.348351	-0.134129	-0.708274	-0.232055	-0.184809	0.138925	-0.0427849	0.0376947	0.0188754	0.0364137	0.0161057	0	0.0975604	0
-0.256905	-0.142428	1.56418	-0.0040526	-0.279901	0	-0.332316	0	0	0	-0.00105827	0	-0.177377	0	-0.0162795	-0.0797267	-0.203456	-0.13477	-0.457496	-0.0712519	-0.0809691	0.0816958	0	0.0495902	0	0.0209816	0	0	0.0401122	0
-0.292765	-0.190371	2.42315	0	-0.444206	-0.0234856	-0.358309	0.0157609	0.201399	0.120115	-0.0479492	0.0522487	-0.292182	0	-0.057856	-0.0181444	-0.375614	-0.131374	-0.839626	-0.245709	-0.204918	0.155664	-0.0691494	0.0319321	0.028806	0.028458	0.0199686	0	0.121548	0.00804889
-0.290292	-0.190906	2.45743	0	-0.461404	-0.0253375	-0.348106	0.0217806	0.208301	0.12653	-0.0505957	0.0629432	-0.296601	0	-0.0627831	-0.0187322	-0.385504	-0.130391	-0.889166	-0.250145	-0.211648	0.160264	-0.0780346	0.030374	0.032565	0.0252635	0.0204658	0	0.130186	0.0125848
-0.281443	-0.17415	2.09793	0	-0.377987	-0.000736295	-0.383695	0	0.10868	0.0343852	-0.0175197	0	-0.248116	0	-0.0305397	-0.0275209	-0.295029	-0.12838	-0.586085	-0.193338	-0.148864	0.114223	-0.00661402	0.0461424	0.00217502	0.0432778	0.00310575	0	0.0698333	0
-0.294858	-0.18841	2.35727	0	-0.41879	-0.0189363	-0.375532	0.00394427	0.18648	0.104461	-0.0407533	0.0316716	-0.282732	0	-0.0488574	-0.0165825	-0.357268	-0.132987	-0.748059	-0.236624	-0.191533	0.146144	-0.0513762	0.0355042	0.0220411	0.0343506	0.0179086	0	0.105238	0
-0.260437	-0.183745	2.68827	0	-0.588289	-0.0325823	-0.25838	0.0562328	0.246538	0.167171	-0.0631034	0.132416	-0.323874	0	-0.0942737	-0.0279866	-0.494072	-0.111576	-1.23581	-0.266563	-0.252131	0.183781	-0.137514	0.0184206	0.0566223	0.00592518	0.0220955	0.0174998	0.184439	0.0341712
-0.209358	-0.0821307	0.887455	0	-0.115856	0	-0.261012	0	0	0	0	0	-0.0729882	0	0	-0.153579	-0.105359	-0.148044	-0.306421	0	0	0	0	0.0194354	0	0	0	0	0	0
-0.27568	-0.167802	1.98216	0	-0.362761	0	-0.374503	0	0.078426	0.00905096	-0.00954709	0	-0.234428	0	-0.0256897	-0.036183	-0.272266	-0.127192	-0.555965	-0.170819	-0.134428	0.108915	0	0.0491293	0	0.0404963	0	0	0.0631402	0
-0.280195	-0.191721	2.56494	0	-0.517241	-0.0295748	-0.312063	0.0401724	0.227984	0.144715	-0.05767	0.0958577	-0.310271	0	-0.0784449	-0.0228436	-0.417081	-0.124532	-1.05244	-0.26215	-0.232031	0.172481	-0.106142	0.0254145	0.0446207	0.0151291	0.0214343	0.00405227	0.156816	0.0249659
-0.288257	-0.179729	2.21649	0	-0.392378	-0.00555276	-0.390137	0	0.140884	0.0612059	-0.0244324	0	-0.260981	0	-0.0355561	-0.0185169	-0.319483	-0.133093	-0.61871	-0.213825	-0.164197	0.120343	-0.0188131	0.0424821	0.00847276	0.0409891	0.0100574	0	0.0773601	0
-0.284827	-0.176743	2.15681	0	-0.384957	-0.00317279	-0.386548	0	0.124902	0.04813	-0.0209239	0	-0.254452	0	-0.0329835	-0.0232217	-0.307137	-0.131209	-0.60253	-0.20353	-0.156526	0.117495	-0.0127346	0.0442534	0.00526216	0.0418468	0.00657515	0	0.0735843	0
-0.20539	-0.0782982	0.852678	0	-0.107064	0	-0.256747	0	0	0	0	0	-0.0674038	0	0	-0.154761	-0.100057	-0.14808	-0.29869	0	0	0	0	0.0163455	0	0	0	0	0	0
-0.294754	-0.189809	2.3895	0	-0.427537	-0.021489	-0.368181	0.00972355	0.194556	0.113484	-0.0451123	0.0415565	-0.287974	0	-0.0531593	-0.0177564	-0.366176	-0.132047	-0.79133	-0.241164	-0.198185	0.150999	-0.0603025	0.0333843	0.0251535	0.031664	0.0194329	0	0.113086	0.00368211
-0.287452	-0.191281	2.49237	0	-0.479152	-0.0270477	-0.336916	0.0278985	0.215158	0.132798	-0.053154	0.0738007	-0.301034	0	-0.0678715	-0.0195672	-0.395565	-0.129167	-0.941225	-0.254413	-0.218429	0.164861	-0.0870367	0.0287994	0.0364028	0.0218206	0.0208602	0	0.139031	0.0172842
-0.284827	-0.176743	2.15681	0	-0.384957	-0.00317279	-0.386548	0	0.124902	0.04813	-0.0209239	0	-0.254452	0	-0.0329835	-0.0232217	-0.307137	-0.131209	-0.60253	-0.20353	-0.156526	0.117495	-0.0127346	0.0442534	0.00526216	0.0418468	0.00657515	0	0.0735843	0
-0.291697	-0.182878	2.26416	0	-0.399228	-0.00882677	-0.393009	0	0.15419	0.0734068	-0.0279488	0.00379146	-0.267206	0	-0.0383373	-0.0149523	-0.330903	-0.135196	-0.634085	-0.22218	-0.171443	0.124685	-0.0256757	0.0407788	0.0120168	0.0402776	0.0130359	0	0.0824346	0
-0.280195	-0.191721	2.56494	0	-0.517241	-0.0295748	-0.312063	0.0401724	0.227984	0.144715	-0.05767	0.0958577	-0.310271	0	-0.0784449	-0.0228436	-0.417081	-0.124532	-1.05244	-0.26215	-0.232031	0.172481	-0.106142	0.0254145	0.0446207	0.0151291	0.0214343	0.00405227	0.156816	0.0249659
-0.290292	-0.190906	2.45743	0	-0.461404	-0.0253375	-0.348106	0.0217806	0.208301	0.12653	-0.0505957	0.0629432	-0.296601	0	-0.0627831	-0.0187322	-0.385504	-0.130391	-0.889166	-0.250145	-0.211648	0.160264	-0.0780346	0.030374	0.032565	0.0252635	0.0204658	0	0.130186	0.0125848
-0.278095	-0.170996	2.04054	0	-0.370729	0	-0.379687	0	0.0935604	0.0215439	-0.014	0	-0.241893	0	-0.0280481	-0.0321517	-0.283468	-0.126563	-0.570722	-0.183131	-0.141501	0.111205	-0.000438301	0.0474959	0	0.0429947	0	0	0.065968	0
-0.294754	-0.189809	2.3895	0	-0.427537	-0.021489	-0.368181	0.00972355	0.194556	0.113484	-0.0451123	0.0415565	-0.287974	0	-0.0531593	-0.0177564	-0.366176	-0.132047	-0.79133	-0.241164	-0.198185	0.150999	-0.0603025	0.0333843	0.0251535	0.031664	0.0194329	0	0.113086	0.00368211
-0.273091	-0.164703	1.92479	0	-0.354719	0	-0.368995	0	0.062425	0	-0.00546906	0	-0.226788	0	-0.0233904	-0.0403088	-0.261479	-0.127841	-0.542012	-0.158532	-0.127478	0.106898	0	0.0507327	0	0.0379076	0	0	0.0603488	0
-0.292765	-0.190371	2.42315	0	-0.444206	-0.0234856	-0.358309	0.0157609	0.201399	0.120115	-0.0479492	0.0522487	-0.292182	0	-0.057856	-0.0181444	-0.375614	-0.131374	-0.839626	-0.245709	-0.204918	0.155664	-0.0691494	0.0319321	0.028806	0.028458	0.0199686	0	0.121548	0.00804889
-0.292825	-0.184673	2.29479	0	-0.405776	-0.0122983	-0.387873	0	0.165166	0.0839393	-0.0321277	0.0131124	-0.272367	0	-0.041637	-0.0150089	-0.339478	-0.13476	-0.670353	-0.227218	-0.178104	0.13177	-0.0341544	0.039329	0.0154428	0.0384265	0.0145351	0	0.0899454	0
-0.292765	-0.190371	2.42315	0	-0.444206	-0.0234856	-0.358309	0.0157609	0.201399	0.120115	-0.0479492	0.0522487	-0.292182	0	-0.057856	-0.0181444	-0.375614	-0.131374	-0.839626	-0.245709	-0.204918	0.155664	-0.0691494	0.0319321	0.028806	0.028458	0.0199686	0	0.121548	0.00804889
-0.292825	-0.184673	2.29479	0	-0.405776	-0.0122983	-0.387873	0	0.165166	0.0839393	-0.0321277	0.0131124	-0.272367	0	-0.041637	-0.0150089	-0.339478	-0.13476	-0.670353	-0.227218	-0.178104	0.13177	-0.0341544	0.039329	0.0154428	0.0384265	0.0145351	0	0.0899454	0
-0.294754	-0.189809	2.3895	0	-0.427537	-0.021489	-0.368181	0.00972355	0.194556	0.113484	-0.0451123	0.0415565	-0.287974	0	-0.0531593	-0.0177564	-0.366176	-0.132047	-0.79133	-0.241164	-0.198185	0.150999	-0.0603025	0.0333843	0.0251535	0.031664	0.0194329	0	0.113086	0.00368211
-0.280195	-0.191721	2.56494	0	-0.517241	-0.0295748	-0.312063	0.0401724	0.227984	0.144715	-0.05767	0.0958577	-0.310271	0	-0.0784449	-0.0228436	-0.417081	-0.124532	-1.05244	-0.26215	-0.232031	0.172481	-0.106142	0.0254145	0.0446207	0.0151291	0.0214343	0.00405227	0.156816	0.0249659
-0.292825	-0.184673	2.29479	0	-0.405776	-0.0122983	-0.387873	0	0.165166	0.0839393	-0.0321277	0.0131124	-0.272367	0	-0.041637	-0.0150089	-0.339478	-0.13476	-0.670353	-0.227218	-0.178104	0.13177	-0.0341544	0.039329	0.0154428	0.0384265	0.0145351	0	0.0899454	0
-0.201491	-0.0745048	0.82391	0	-0.0985837	0	-0.252648	0	0	0	0	0	-0.0621564	0	0	-0.154985	-0.0951244	-0.147987	-0.291242	0	0	0	0	0.0129999	0	0	0	0	0	0
-0.294858	-0.18841	2.35727	0	-0.41879	-0.0189363	-0.375532	0.00394427	0.18648	0.104461	-0.0407533	0.0316716	-0.282732	0	-0.0488574	-0.0165825	-0.357268	-0.132987	-0.748059	-0.236624	-0.191533	0.146144	-0.0513762	0.0355042	0.0220411	0.0343506	0.0179086	0	0.105238	0
-0.264784	-0.15666	1.75922	-0.00372459	-0.324848	0	-0.354336	0	0.0090146	0	0	0	-0.20396	0	-0.0177974	-0.0546778	-0.233086	-0.126385	-0.500992	-0.121136	-0.106066	0.101185	0	0.054005	0	0.029622	0	0	0.0509415	0
-0.284827	-0.176743	2.15681	0	-0.384957	-0.00317279	-0.386548	0	0.124902	0.04813	-0.0209239	0	-0.254452	0	-0.0329835	-0.0232217	-0.307137	-0.131209	-0.60253	-0.20353	-0.156526	0.117495	-0.0127346	0.0442534	0.00526216	0.0418468	0.00657515	0	0.0735843	0
-0.290292	-0.190906	2.45743	0	-0.461404	-0.0253375	-0.348106	0.0217806	0.208301	0.12653	-0.0505957	0.0629432	-0.296601	0	-0.0627831	-0.0187322	-0.385504	-0.130391	-0.889166	-0.250145	-0.211648	0.160264	-0.0780346	0.030374	0.032565	0.0252635	0.0204658	0	0.130186	0.0125848
-0.294858	-0.18841	2.35727	0	-0.41879	-0.0189363	-0.375532	0.00394427	0.18648	0.104461	-0.0407533	0.0316716	-0.282732	0	-0.0488574	-0.0165825	-0.357268	-0.132987	-0.748059	-0.236624	-0.191533	0.146144	-0.0513762	0.0355042	0.0220411	0.0343506	0.0179086	0	0.105238	0
-0.293808	-0.186283	2.32587	0	-0.412254	-0.0157813	-0.382036	0	0.176317	0.0949228	-0.0361162	0.0224522	-0.277507	0	-0.0450859	-0.0156125	-0.348351	-0.134129	-0.708274	-0.232055	-0.184809	0.138925	-0.0427849	0.0376947	0.0188754	0.0364137	0.0161057	0	0.0975604	0
-0.278095	-0.170996	2.04054	0	-0.370729	0	-0.379687	0	0.0935604	0.0215439	-0.014	0	-0.241893	0	-0.0280481	-0.0321517	-0.283468	-0.126563	-0.570722	-0.183131	-0.141501	0.111205	-0.000438301	0.0474959	0	0.0429947	0	0	0.065968	0
-0.288257	-0.179729	2.21649	0	-0.392378	-0.00555276	-0.390137	0	0.140884	0.0612059	-0.0244324	0	-0.260981	0	-0.0355561	-0.0185169	-0.319483	-0.133093	-0.61871	-0.213825	-0.164197	0.120343	-0.0188131	0.0424821	0.00847276	0.0409891	0.0100574	0	0.0773601	0
-0.281443	-0.17415	2.09793	0	-0.377987	-0.000736295	-0.383695	0	0.10868	0.0343852	-0.0175197	0	-0.248116	0	-0.0305397	-0.0275209	-0.295029	-0.12838	-0.586085	-0.193338	-0.148864	0.114223	-0.00661402	0.0461424	0.00217502	0.0432778	0.00310575	0	0.0698333	0

## Sheet: Figure_3b
CE(18:0)	HexCer(d18:1/24:0)	LacCer(d18:1/16:0)	LPC(16:0p)	LPC(18:0)	PC(18:0p/18:1(9Z))	PC(18:0p/22:6)	PC(35:4)	PC(36:2)a	PC(36:3)b	PC(37:3)a	PC(37:3)b	PC(40:5)b	PC(40:8)	PC(42:5)	PC(O-34:3)	PC(O-36:3)a	PC(O-36:3)b	PC(O-38:5)b	PC(O-40:4)	PC(O-40:6)b	PI(18:0/20:4)	SM(d42:1)	TG(16:0/18:2/12:0)	TG(18:1/18:2/18:2)b	TG(50:5)	TG(51:2)a	TG(51:2)b	TG(53:2)	TG(53:3)	TG(56:2)	TG(56:3)
-0.236383	-0.516784	1.93593	-0.00518274	-0.24112	-0.0815164	-0.209518	0.123169	0.101414	0.00721667	0.0571475	0.00780913	-0.305289	-0.0421132	-0.0347852	-0.0109092	-0.177225	-0.0301626	-0.244097	0	-0.812239	-0.264254	-0.220365	0	0	0	0	0.0939857	0	0.0452054	0	0.0201821
-0.225331	-0.448384	1.4738	-0.0248655	-0.173666	-0.0673381	-0.213933	0.0145452	0.0162425	0	0	0	-0.2406	-0.0365764	-0.00658142	-0.0280828	-0.110516	-0.00401788	-0.223985	-0.000461541	-0.614647	-0.165553	-0.146662	0	0	0	0.00411669	0.0986779	0.00519931	0.0634163	0	0.0147857
-0.192829	-0.270986	0.760235	-0.00891332	-0.0374223	-0.0167478	-0.179339	0	0	0	0	0	-0.127486	-0.0539513	0	-0.0970057	-0.0341226	0	-0.208569	-0.0150933	-0.439676	0	-0.0329032	0	0	0	0	0.0518392	0	0.0209223	0	0.0118172
-0.234337	-0.534222	2.10954	0	-0.267803	-0.0797137	-0.192368	0.162639	0.130572	0.024689	0.0700321	0.0177136	-0.3301	-0.04302	-0.0482198	-0.00801835	-0.20144	-0.0476819	-0.239165	0	-0.938132	-0.300556	-0.247559	0	0	0	0	0.0889944	0	0.0322503	0	0.0167265
-0.175459	-0.22324	0.642509	-0.00130754	-0.00831332	0	-0.170943	0	0	0	0	0	-0.0973661	-0.0534367	0	-0.101233	-0.0178862	0	-0.199279	-0.00499586	-0.394141	0	-0.00387186	0	0	0	0	0.0339058	0	0	0	0.0021609
-0.215362	-0.3689	1.13481	-0.0205749	-0.109782	-0.0516553	-0.197617	0	0	0	0	0	-0.19064	-0.0449771	-0.00127223	-0.0628296	-0.0729222	0	-0.219208	-0.0130257	-0.532607	-0.0751509	-0.0941953	0	0	0	0	0.0821957	0	0.0511211	0	0.0162412
-0.217797	-0.388496	1.21438	-0.0224918	-0.125397	-0.0559788	-0.201785	0	0	0	0	0	-0.202523	-0.042543	-0.00220942	-0.0542327	-0.0810139	0	-0.220017	-0.0106732	-0.551188	-0.0968412	-0.10648	0	0	0	0	0.0877372	0	0.0560461	0	0.0163537
-0.236292	-0.504006	1.82619	-0.010684	-0.222971	-0.0812358	-0.218059	0.0979603	0.0820131	0	0.047875	0	-0.289803	-0.0411405	-0.0268749	-0.0132994	-0.162346	-0.0202969	-0.245316	0	-0.737155	-0.24114	-0.202797	0	0	0	0	0.0968241	0	0.0530148	0	0.021975
-0.236226	-0.497491	1.77217	-0.0130713	-0.214518	-0.0809852	-0.22236	0.0848332	0.0722626	0	0.041113	0	-0.282684	-0.041032	-0.0234688	-0.0142533	-0.155809	-0.0161694	-0.245711	0	-0.701156	-0.229864	-0.194323	0	0	0	0	0.0976161	0	0.0562274	0	0.0222266
-0.229348	-0.46485	1.56972	-0.0212707	-0.18628	-0.0724295	-0.217087	0.0375104	0.0356493	0	0.0128979	0	-0.254303	-0.0381592	-0.0120269	-0.0238176	-0.124994	-0.00795712	-0.231179	0	-0.640784	-0.186797	-0.162108	0	0	0	0.000497254	0.0989247	0.00421529	0.0621817	0	0.0172058
-0.23621	-0.510282	1.8806	-0.00805006	-0.231779	-0.0813898	-0.213955	0.110866	0.0915958	0.00133185	0.0530937	0.00404562	-0.297515	-0.0415967	-0.0308025	-0.0123354	-0.169845	-0.0248974	-0.244847	0	-0.774063	-0.252332	-0.211471	0	0	0	0	0.0954203	0	0.0493085	0	0.02135
-0.225331	-0.448384	1.4738	-0.0248655	-0.173666	-0.0673381	-0.213933	0.0145452	0.0162425	0	0	0	-0.2406	-0.0365764	-0.00658142	-0.0280828	-0.110516	-0.00401788	-0.223985	-0.000461541	-0.614647	-0.165553	-0.146662	0	0	0	0.00411669	0.0986779	0.00519931	0.0634163	0	0.0147857
-0.231522	-0.473261	1.61879	-0.0194314	-0.192957	-0.0748738	-0.218878	0.048766	0.0448147	0	0.0199603	0	-0.261267	-0.03882	-0.0147487	-0.0213759	-0.132339	-0.00986889	-0.234718	0	-0.654114	-0.197404	-0.169966	0	0	0	0	0.0990092	0.00327353	0.0608367	0	0.0183978
-0.236292	-0.504006	1.82619	-0.010684	-0.222971	-0.0812358	-0.218059	0.0979603	0.0820131	0	0.047875	0	-0.289803	-0.0411405	-0.0268749	-0.0132994	-0.162346	-0.0202969	-0.245316	0	-0.737155	-0.24114	-0.202797	0	0	0	0	0.0968241	0	0.0530148	0	0.021975
-0.204099	-0.305546	0.879112	-0.0133752	-0.0610758	-0.0326651	-0.184415	0	0	0	0	0	-0.150935	-0.0513477	0	-0.0876874	-0.0478468	0	-0.214484	-0.0168073	-0.471931	-0.00307375	-0.0538714	0	0	0	0	0.0634482	0	0.0329458	0	0.013956
-0.236292	-0.504006	1.82619	-0.010684	-0.222971	-0.0812358	-0.218059	0.0979603	0.0820131	0	0.047875	0	-0.289803	-0.0411405	-0.0268749	-0.0132994	-0.162346	-0.0202969	-0.245316	0	-0.737155	-0.24114	-0.202797	0	0	0	0	0.0968241	0	0.0530148	0	0.021975
-0.229348	-0.46485	1.56972	-0.0212707	-0.18628	-0.0724295	-0.217087	0.0375104	0.0356493	0	0.0128979	0	-0.254303	-0.0381592	-0.0120269	-0.0238176	-0.124994	-0.00795712	-0.231179	0	-0.640784	-0.186797	-0.162108	0	0	0	0.000497254	0.0989247	0.00421529	0.0621817	0	0.0172058
-0.223097	-0.566518	2.31734	0	-0.295116	-0.0867486	-0.140677	0.228494	0.172615	0.0594956	0.0873304	0.0428749	-0.385541	-0.0445597	-0.0737443	-0.0176353	-0.233663	-0.0840222	-0.218051	0	-1.17726	-0.338997	-0.286494	0	0	-0.00747099	0	0.080113	0	0.0199841	0	0.0114947
-0.160673	-0.193374	0.566694	0	0	0	-0.161963	0	0	0	0	0	-0.0761528	-0.0485916	0	-0.10032	-0.00676427	0	-0.191436	0	-0.362428	0	0	0	0	0	0	0.0181363	0	0	0	0
-0.212647	-0.349967	1.05827	-0.0185383	-0.0949277	-0.0469609	-0.193744	0	0	0	0	0	-0.179147	-0.0472058	0	-0.0708459	-0.0653063	0	-0.218182	-0.0147655	-0.514581	-0.054146	-0.082322	0	0	0	0	0.0767438	0	0.0460377	0	0.0157906
-0.233317	-0.481453	1.66891	-0.0173997	-0.199839	-0.0771326	-0.220451	0.0605578	0.0540294	0	0.026993	0	-0.268328	-0.039621	-0.0175917	-0.0189928	-0.140114	-0.0118112	-0.238622	0	-0.667862	-0.208132	-0.177958	0	0	0	0	0.0985921	0.0020826	0.05953	0	0.0197386
-0.222453	-0.430075	1.38194	-0.0261717	-0.159261	-0.0636699	-0.210786	0	0	0	0	0	-0.227225	-0.0373453	-0.00356284	-0.03472	-0.0988717	0	-0.220652	-0.0039567	-0.59045	-0.142425	-0.132516	0	0	0	0.00490783	0.0967345	0.00486525	0.0622601	0	0.0139575
-0.232837	-0.539162	2.17016	0	-0.275931	-0.0784228	-0.184916	0.176464	0.140317	0.0302416	0.0744199	0.0209639	-0.338749	-0.0427061	-0.0530715	-0.00719911	-0.209873	-0.054419	-0.236815	0	-0.985033	-0.313042	-0.256889	0	0	0	0	0.0872362	0	0.0274773	0	0.0153958
-0.235428	-0.528834	2.05048	0	-0.259875	-0.0806386	-0.19868	0.149311	0.121137	0.0192606	0.0657833	0.0144665	-0.321516	-0.0432038	-0.0435609	-0.00909077	-0.193214	-0.041454	-0.241514	0	-0.894087	-0.288339	-0.238457	0	0	0	0	0.0905276	0	0.0366431	0	0.0180348
-0.215362	-0.3689	1.13481	-0.0205749	-0.109782	-0.0516553	-0.197617	0	0	0	0	0	-0.19064	-0.0449771	-0.00127223	-0.0628296	-0.0729222	0	-0.219208	-0.0130257	-0.532607	-0.0751509	-0.0941953	0	0	0	0	0.0821957	0	0.0511211	0	0.0162412
-0.227619	-0.456829	1.52129	-0.0231657	-0.179737	-0.0700068	-0.215646	0.0257069	0.0265617	0	0.00593352	0	-0.247433	-0.0372987	-0.00923093	-0.02611	-0.117654	-0.00593915	-0.227147	0	-0.627498	-0.176092	-0.154284	0	0	0	0.00257189	0.0989938	0.00476953	0.062585	0	0.0158292
-0.236226	-0.497491	1.77217	-0.0130713	-0.214518	-0.0809852	-0.22236	0.0848332	0.0722626	0	0.041113	0	-0.282684	-0.041032	-0.0234688	-0.0142533	-0.155809	-0.0161694	-0.245711	0	-0.701156	-0.229864	-0.194323	0	0	0	0	0.0976161	0	0.0562274	0	0.0222266
-0.221482	-0.419475	1.33885	-0.0252949	-0.150485	-0.0619417	-0.208408	0	0	0	0	0	-0.2209	-0.0387144	-0.00330693	-0.0398048	-0.0941528	0	-0.220514	-0.00584821	-0.5804	-0.130771	-0.125824	0	0	0	0.00356557	0.0945241	0.00359996	0.0608063	0	0.0146806
-0.235119	-0.489783	1.71985	-0.0153433	-0.206994	-0.0793476	-0.222216	0.0723333	0.0630293	0	0.0340731	0	-0.275506	-0.040341	-0.0204341	-0.0164415	-0.147983	-0.0137134	-0.242409	0	-0.681786	-0.218883	-0.186039	0	0	0	0	0.0982859	0.000959227	0.0580466	0	0.0211164
-0.236383	-0.516784	1.93593	-0.00518274	-0.24112	-0.0815164	-0.209518	0.123169	0.101414	0.00721667	0.0571475	0.00780913	-0.305289	-0.0421132	-0.0347852	-0.0109092	-0.177225	-0.0301626	-0.244097	0	-0.812239	-0.264254	-0.220365	0	0	0	0	0.0939857	0	0.0452054	0	0.0201821
-0.229348	-0.46485	1.56972	-0.0212707	-0.18628	-0.0724295	-0.217087	0.0375104	0.0356493	0	0.0128979	0	-0.254303	-0.0381592	-0.0120269	-0.0238176	-0.124994	-0.00795712	-0.231179	0	-0.640784	-0.186797	-0.162108	0	0	0	0.000497254	0.0989247	0.00421529	0.0621817	0	0.0172058
-0.235119	-0.489783	1.71985	-0.0153433	-0.206994	-0.0793476	-0.222216	0.0723333	0.0630293	0	0.0340731	0	-0.275506	-0.040341	-0.0204341	-0.0164415	-0.147983	-0.0137134	-0.242409	0	-0.681786	-0.218883	-0.186039	0	0	0	0	0.0982859	0.000959227	0.0580466	0	0.0211164
-0.175459	-0.22324	0.642509	-0.00130754	-0.00831332	0	-0.170943	0	0	0	0	0	-0.0973661	-0.0534367	0	-0.101233	-0.0178862	0	-0.199279	-0.00499586	-0.394141	0	-0.00387186	0	0	0	0	0.0339058	0	0	0	0.0021609
-0.229348	-0.46485	1.56972	-0.0212707	-0.18628	-0.0724295	-0.217087	0.0375104	0.0356493	0	0.0128979	0	-0.254303	-0.0381592	-0.0120269	-0.0238176	-0.124994	-0.00795712	-0.231179	0	-0.640784	-0.186797	-0.162108	0	0	0	0.000497254	0.0989247	0.00421529	0.0621817	0	0.0172058
-0.227619	-0.456829	1.52129	-0.0231657	-0.179737	-0.0700068	-0.215646	0.0257069	0.0265617	0	0.00593352	0	-0.247433	-0.0372987	-0.00923093	-0.02611	-0.117654	-0.00593915	-0.227147	0	-0.627498	-0.176092	-0.154284	0	0	0	0.00257189	0.0989938	0.00476953	0.062585	0	0.0158292
-0.233317	-0.481453	1.66891	-0.0173997	-0.199839	-0.0771326	-0.220451	0.0605578	0.0540294	0	0.026993	0	-0.268328	-0.039621	-0.0175917	-0.0189928	-0.140114	-0.0118112	-0.238622	0	-0.667862	-0.208132	-0.177958	0	0	0	0	0.0985921	0.0020826	0.05953	0	0.0197386
-0.212647	-0.349967	1.05827	-0.0185383	-0.0949277	-0.0469609	-0.193744	0	0	0	0	0	-0.179147	-0.0472058	0	-0.0708459	-0.0653063	0	-0.218182	-0.0147655	-0.514581	-0.054146	-0.082322	0	0	0	0	0.0767438	0	0.0460377	0	0.0157906
-0.214477	-0.578506	2.38812	0	-0.302041	-0.0896582	-0.11252	0.257008	0.189755	0.0762368	0.0911307	0.0548034	-0.415843	-0.0449362	-0.084645	-0.0270576	-0.245202	-0.101813	-0.207477	0	-1.28526	-0.345755	-0.299944	-0.00659138	0.000499679	-0.0125598	0	0.0778509	0	0.0177882	0.00287002	0.00721774
-0.189909	-0.262566	0.740267	-0.00763921	-0.0324844	-0.011523	-0.178346	0	0	0	0	0	-0.122297	-0.0541101	0	-0.0981275	-0.0313583	0	-0.207247	-0.013839	-0.432059	0	-0.0280077	0	0	0	0	0.0488451	0	0.0171278	0	0.0102896
-0.235428	-0.528834	2.05048	0	-0.259875	-0.0806386	-0.19868	0.149311	0.121137	0.0192606	0.0657833	0.0144665	-0.321516	-0.0432038	-0.0435609	-0.00909077	-0.193214	-0.041454	-0.241514	0	-0.894087	-0.288339	-0.238457	0	0	0	0	0.0905276	0	0.0366431	0	0.0180348
-0.236292	-0.504006	1.82619	-0.010684	-0.222971	-0.0812358	-0.218059	0.0979603	0.0820131	0	0.047875	0	-0.289803	-0.0411405	-0.0268749	-0.0132994	-0.162346	-0.0202969	-0.245316	0	-0.737155	-0.24114	-0.202797	0	0	0	0	0.0968241	0	0.0530148	0	0.021975
-0.225331	-0.448384	1.4738	-0.0248655	-0.173666	-0.0673381	-0.213933	0.0145452	0.0162425	0	0	0	-0.2406	-0.0365764	-0.00658142	-0.0280828	-0.110516	-0.00401788	-0.223985	-0.000461541	-0.614647	-0.165553	-0.146662	0	0	0	0.00411669	0.0986779	0.00519931	0.0634163	0	0.0147857
-0.201539	-0.296689	0.846072	-0.0122787	-0.0547302	-0.0291023	-0.183007	0	0	0	0	0	-0.144921	-0.052186	0	-0.0905366	-0.0442618	0	-0.213132	-0.0167348	-0.463648	0	-0.0484778	0	0	0	0	0.0605868	0	0.0301619	0	0.0136968
-0.235428	-0.528834	2.05048	0	-0.259875	-0.0806386	-0.19868	0.149311	0.121137	0.0192606	0.0657833	0.0144665	-0.321516	-0.0432038	-0.0435609	-0.00909077	-0.193214	-0.041454	-0.241514	0	-0.894087	-0.288339	-0.238457	0	0	0	0	0.0905276	0	0.0366431	0	0.0180348
-0.222453	-0.430075	1.38194	-0.0261717	-0.159261	-0.0636699	-0.210786	0	0	0	0	0	-0.227225	-0.0373453	-0.00356284	-0.03472	-0.0988717	0	-0.220652	-0.0039567	-0.59045	-0.142425	-0.132516	0	0	0	0.00490783	0.0967345	0.00486525	0.0622601	0	0.0139575
-0.164809	-0.20091	0.58534	0	0	0	-0.164616	0	0	0	0	0	-0.0816359	-0.0503999	0	-0.100876	-0.00961289	0	-0.193444	0	-0.370321	0	0	0	0	0	0	0.0220464	0	0	0	0
-0.226352	-0.559463	2.28301	0	-0.291231	-0.0844433	-0.153742	0.214736	0.164814	0.051734	0.0850679	0.0368009	-0.370828	-0.0444944	-0.0688148	-0.0135692	-0.228236	-0.0761177	-0.223393	0	-1.12622	-0.335018	-0.27967	0	0	-0.00373411	0	0.0819379	0	0.020577	0	0.0129718
-0.223495	-0.440126	1.42633	-0.0264235	-0.167604	-0.0649009	-0.212948	0.00169877	0.00402656	0	0	0	-0.233786	-0.0361579	-0.00426984	-0.0301607	-0.103893	-0.0021779	-0.220998	-0.00181929	-0.601355	-0.154352	-0.139373	0	0	0	0.00529411	0.0983224	0.00565062	0.0638316	0	0.0138159
-0.236383	-0.516784	1.93593	-0.00518274	-0.24112	-0.0815164	-0.209518	0.123169	0.101414	0.00721667	0.0571475	0.00780913	-0.305289	-0.0421132	-0.0347852	-0.0109092	-0.177225	-0.0301626	-0.244097	0	-0.812239	-0.264254	-0.220365	0	0	0	0	0.0939857	0	0.0452054	0	0.0201821
-0.178475	-0.230935	0.661865	-0.00264605	-0.0131552	0	-0.172955	0	0	0	0	0	-0.102214	-0.0536966	0	-0.100918	-0.0204719	0	-0.200898	-0.00705152	-0.401633	0	-0.00863958	0	0	0	0	0.0371688	0	0.00237986	0	0.00400302
-0.223495	-0.440126	1.42633	-0.0264235	-0.167604	-0.0649009	-0.212948	0.00169877	0.00402656	0	0	0	-0.233786	-0.0361579	-0.00426984	-0.0301607	-0.103893	-0.0021779	-0.220998	-0.00181929	-0.601355	-0.154352	-0.139373	0	0	0	0.00529411	0.0983224	0.00565062	0.0638316	0	0.0138159
-0.178475	-0.230935	0.661865	-0.00264605	-0.0131552	0	-0.172955	0	0	0	0	0	-0.102214	-0.0536966	0	-0.100918	-0.0204719	0	-0.200898	-0.00705152	-0.401633	0	-0.00863958	0	0	0	0	0.0371688	0	0.00237986	0	0.00400302
-0.225331	-0.448384	1.4738	-0.0248655	-0.173666	-0.0673381	-0.213933	0.0145452	0.0162425	0	0	0	-0.2406	-0.0365764	-0.00658142	-0.0280828	-0.110516	-0.00401788	-0.223985	-0.000461541	-0.614647	-0.165553	-0.146662	0	0	0	0.00411669	0.0986779	0.00519931	0.0634163	0	0.0147857
-0.219309	-0.398708	1.25514	-0.0233975	-0.1336	-0.0581473	-0.20393	0	0	0	0	0	-0.208506	-0.0411719	-0.00255625	-0.049727	-0.0851437	0	-0.220069	-0.00916075	-0.560758	-0.107948	-0.112822	0	0	0	0.000875805	0.0902482	0.000557184	0.0578034	0	0.0161035
-0.229194	-0.552321	2.24937	0	-0.287531	-0.0818433	-0.165946	0.201343	0.156998	0.0437918	0.0825252	0.0307437	-0.356606	-0.0443003	-0.064046	-0.00995209	-0.222709	-0.0685131	-0.227955	0	-1.0775	-0.330834	-0.272801	0	0	0	0	0.0837566	0	0.0211133	0	0.0142724
-0.205814	-0.313931	0.913621	-0.0143994	-0.0674517	-0.0355926	-0.186244	0	0	0	0	0	-0.156403	-0.0507264	0	-0.0846598	-0.0511939	0	-0.215411	-0.0167151	-0.480189	-0.013077	-0.0594239	0	0	0	0	0.0660209	0	0.0356564	0	0.0144953
-0.216636	-0.378631	1.17421	-0.0215472	-0.117498	-0.0538831	-0.199676	0	0	0	0	0	-0.196537	-0.0437863	-0.00176632	-0.0585966	-0.076892	0	-0.219619	-0.0119165	-0.541823	-0.0859138	-0.100285	0	0	0	0	0.0849626	0	0.0535994	0	0.0163344
-0.233317	-0.481453	1.66891	-0.0173997	-0.199839	-0.0771326	-0.220451	0.0605578	0.0540294	0	0.026993	0	-0.268328	-0.039621	-0.0175917	-0.0189928	-0.140114	-0.0118112	-0.238622	0	-0.667862	-0.208132	-0.177958	0	0	0	0	0.0985921	0.0020826	0.05953	0	0.0197386
-0.236226	-0.497491	1.77217	-0.0130713	-0.214518	-0.0809852	-0.22236	0.0848332	0.0722626	0	0.041113	0	-0.282684	-0.041032	-0.0234688	-0.0142533	-0.155809	-0.0161694	-0.245711	0	-0.701156	-0.229864	-0.194323	0	0	0	0	0.0976161	0	0.0562274	0	0.0222266
-0.19822	-0.58711	2.49839	0	-0.309922	-0.088631	-0.0615114	0.296948	0.226034	0.0998025	0.100956	0.0749159	-0.46168	-0.0452783	-0.103787	-0.0389254	-0.262273	-0.134515	-0.199191	0	-1.47102	-0.353925	-0.323898	-0.027875	0.0183099	-0.0176715	0	0.0715151	0	0.000967605	0.0111536	0
-0.198648	-0.288027	0.813909	-0.0112193	-0.04859	-0.02545	-0.181681	0	0	0	0	0	-0.138832	-0.0529617	0	-0.0931354	-0.0406078	0	-0.211534	-0.016498	-0.455484	0	-0.0431499	0	0	0	0	0.0576948	0	0.027369	0	0.0134477
-0.216636	-0.378631	1.17421	-0.0215472	-0.117498	-0.0538831	-0.199676	0	0	0	0	0	-0.196537	-0.0437863	-0.00176632	-0.0585966	-0.076892	0	-0.219619	-0.0119165	-0.541823	-0.0859138	-0.100285	0	0	0	0	0.0849626	0	0.0535994	0	0.0163344
-0.216636	-0.378631	1.17421	-0.0215472	-0.117498	-0.0538831	-0.199676	0	0	0	0	0	-0.196537	-0.0437863	-0.00176632	-0.0585966	-0.076892	0	-0.219619	-0.0119165	-0.541823	-0.0859138	-0.100285	0	0	0	0	0.0849626	0	0.0535994	0	0.0163344
-0.217797	-0.388496	1.21438	-0.0224918	-0.125397	-0.0559788	-0.201785	0	0	0	0	0	-0.202523	-0.042543	-0.00220942	-0.0542327	-0.0810139	0	-0.220017	-0.0106732	-0.551188	-0.0968412	-0.10648	0	0	0	0	0.0877372	0	0.0560461	0	0.0163537
-0.236103	-0.523004	1.99258	-0.00213142	-0.250678	-0.0812377	-0.204432	0.136106	0.111334	0.0133464	0.0614629	0.0111463	-0.313297	-0.0428116	-0.0390918	-0.0100068	-0.185142	-0.0356238	-0.243	0	-0.852108	-0.276217	-0.229362	0	0	0	0	0.0922534	0	0.0409978	0	0.0191561
-0.214477	-0.578506	2.38812	0	-0.302041	-0.0896582	-0.11252	0.257008	0.189755	0.0762368	0.0911307	0.0548034	-0.415843	-0.0449362	-0.084645	-0.0270576	-0.245202	-0.101813	-0.207477	0	-1.28526	-0.345755	-0.299944	-0.00659138	0.000499679	-0.0125598	0	0.0778509	0	0.0177882	0.00287002	0.00721774
-0.225331	-0.448384	1.4738	-0.0248655	-0.173666	-0.0673381	-0.213933	0.0145452	0.0162425	0	0	0	-0.2406	-0.0365764	-0.00658142	-0.0280828	-0.110516	-0.00401788	-0.223985	-0.000461541	-0.614647	-0.165553	-0.146662	0	0	0	0.00411669	0.0986779	0.00519931	0.0634163	0	0.0147857
-0.233317	-0.481453	1.66891	-0.0173997	-0.199839	-0.0771326	-0.220451	0.0605578	0.0540294	0	0.026993	0	-0.268328	-0.039621	-0.0175917	-0.0189928	-0.140114	-0.0118112	-0.238622	0	-0.667862	-0.208132	-0.177958	0	0	0	0	0.0985921	0.0020826	0.05953	0	0.0197386
-0.226352	-0.559463	2.28301	0	-0.291231	-0.0844433	-0.153742	0.214736	0.164814	0.051734	0.0850679	0.0368009	-0.370828	-0.0444944	-0.0688148	-0.0135692	-0.228236	-0.0761177	-0.223393	0	-1.12622	-0.335018	-0.27967	0	0	-0.00373411	0	0.0819379	0	0.020577	0	0.0129718
-0.211062	-0.340728	1.02103	-0.0175359	-0.0878097	-0.0442927	-0.191807	0	0	0	0	0	-0.173344	-0.0481729	0	-0.0745263	-0.0616266	0	-0.217555	-0.0154589	-0.505794	-0.0436579	-0.0764786	0	0	0	0	0.0740448	0	0.0435002	0	0.0155777
-0.235119	-0.489783	1.71985	-0.0153433	-0.206994	-0.0793476	-0.222216	0.0723333	0.0630293	0	0.0340731	0	-0.275506	-0.040341	-0.0204341	-0.0164415	-0.147983	-0.0137134	-0.242409	0	-0.681786	-0.218883	-0.186039	0	0	0	0	0.0982859	0.000959227	0.0580466	0	0.0211164
-0.236103	-0.523004	1.99258	-0.00213142	-0.250678	-0.0812377	-0.204432	0.136106	0.111334	0.0133464	0.0614629	0.0111463	-0.313297	-0.0428116	-0.0390918	-0.0100068	-0.185142	-0.0356238	-0.243	0	-0.852108	-0.276217	-0.229362	0	0	0	0	0.0922534	0	0.0409978	0	0.0191561
-0.236292	-0.504006	1.82619	-0.010684	-0.222971	-0.0812358	-0.218059	0.0979603	0.0820131	0	0.047875	0	-0.289803	-0.0411405	-0.0268749	-0.0132994	-0.162346	-0.0202969	-0.245316	0	-0.737155	-0.24114	-0.202797	0	0	0	0	0.0968241	0	0.0530148	0	0.021975
-0.236292	-0.504006	1.82619	-0.010684	-0.222971	-0.0812358	-0.218059	0.0979603	0.0820131	0	0.047875	0	-0.289803	-0.0411405	-0.0268749	-0.0132994	-0.162346	-0.0202969	-0.245316	0	-0.737155	-0.24114	-0.202797	0	0	0	0	0.0968241	0	0.0530148	0	0.021975
-0.235428	-0.528834	2.05048	0	-0.259875	-0.0806386	-0.19868	0.149311	0.121137	0.0192606	0.0657833	0.0144665	-0.321516	-0.0432038	-0.0435609	-0.00909077	-0.193214	-0.041454	-0.241514	0	-0.894087	-0.288339	-0.238457	0	0	0	0	0.0905276	0	0.0366431	0	0.0180348
-0.236292	-0.504006	1.82619	-0.010684	-0.222971	-0.0812358	-0.218059	0.0979603	0.0820131	0	0.047875	0	-0.289803	-0.0411405	-0.0268749	-0.0132994	-0.162346	-0.0202969	-0.245316	0	-0.737155	-0.24114	-0.202797	0	0	0	0	0.0968241	0	0.0530148	0	0.021975
-0.236383	-0.516784	1.93593	-0.00518274	-0.24112	-0.0815164	-0.209518	0.123169	0.101414	0.00721667	0.0571475	0.00780913	-0.305289	-0.0421132	-0.0347852	-0.0109092	-0.177225	-0.0301626	-0.244097	0	-0.812239	-0.264254	-0.220365	0	0	0	0	0.0939857	0	0.0452054	0	0.0201821
-0.214444	-0.359571	1.0961	-0.0195743	-0.1023	-0.0495904	-0.195706	0	0	0	0	0	-0.184834	-0.0460925	-0.000636249	-0.0668593	-0.068876	0	-0.218376	-0.0138243	-0.523501	-0.0645192	-0.0882234	0	0	0	0	0.0795695	0	0.0485587	0	0.0160407
-0.23621	-0.510282	1.8806	-0.00805006	-0.231779	-0.0813898	-0.213955	0.110866	0.0915958	0.00133185	0.0530937	0.00404562	-0.297515	-0.0415967	-0.0308025	-0.0123354	-0.169845	-0.0248974	-0.244847	0	-0.774063	-0.252332	-0.211471	0	0	0	0	0.0954203	0	0.0493085	0	0.02135
-0.229194	-0.552321	2.24937	0	-0.287531	-0.0818433	-0.165946	0.201343	0.156998	0.0437918	0.0825252	0.0307437	-0.356606	-0.0443003	-0.064046	-0.00995209	-0.222709	-0.0685131	-0.227955	0	-1.0775	-0.330834	-0.272801	0	0	0	0	0.0837566	0	0.0211133	0	0.0142724
-0.226352	-0.559463	2.28301	0	-0.291231	-0.0844433	-0.153742	0.214736	0.164814	0.051734	0.0850679	0.0368009	-0.370828	-0.0444944	-0.0688148	-0.0135692	-0.228236	-0.0761177	-0.223393	0	-1.12622	-0.335018	-0.27967	0	0	-0.00373411	0	0.0819379	0	0.020577	0	0.0129718
-0.223495	-0.440126	1.42633	-0.0264235	-0.167604	-0.0649009	-0.212948	0.00169877	0.00402656	0	0	0	-0.233786	-0.0361579	-0.00426984	-0.0301607	-0.103893	-0.0021779	-0.220998	-0.00181929	-0.601355	-0.154352	-0.139373	0	0	0	0.00529411	0.0983224	0.00565062	0.0638316	0	0.0138159
-0.189909	-0.262566	0.740267	-0.00763921	-0.0324844	-0.011523	-0.178346	0	0	0	0	0	-0.122297	-0.0541101	0	-0.0981275	-0.0313583	0	-0.207247	-0.013839	-0.432059	0	-0.0280077	0	0	0	0	0.0488451	0	0.0171278	0	0.0102896
-0.23621	-0.510282	1.8806	-0.00805006	-0.231779	-0.0813898	-0.213955	0.110866	0.0915958	0.00133185	0.0530937	0.00404562	-0.297515	-0.0415967	-0.0308025	-0.0123354	-0.169845	-0.0248974	-0.244847	0	-0.774063	-0.252332	-0.211471	0	0	0	0	0.0954203	0	0.0493085	0	0.02135
-0.219435	-0.573467	2.35243	0	-0.299221	-0.0887416	-0.126617	0.242578	0.180471	0.0670631	0.0893517	0.0489799	-0.400752	-0.0444366	-0.0788338	-0.0222124	-0.23893	-0.0923097	-0.211821	0	-1.23097	-0.342822	-0.293291	0	0	-0.0111597	0	0.0782926	0	0.0192397	0	0.00980948
-0.227619	-0.456829	1.52129	-0.0231657	-0.179737	-0.0700068	-0.215646	0.0257069	0.0265617	0	0.00593352	0	-0.247433	-0.0372987	-0.00923093	-0.02611	-0.117654	-0.00593915	-0.227147	0	-0.627498	-0.176092	-0.154284	0	0	0	0.00257189	0.0989938	0.00476953	0.062585	0	0.0158292
-0.231522	-0.473261	1.61879	-0.0194314	-0.192957	-0.0748738	-0.218878	0.048766	0.0448147	0	0.0199603	0	-0.261267	-0.03882	-0.0147487	-0.0213759	-0.132339	-0.00986889	-0.234718	0	-0.654114	-0.197404	-0.169966	0	0	0	0	0.0990092	0.00327353	0.0608367	0	0.0183978
-0.236292	-0.504006	1.82619	-0.010684	-0.222971	-0.0812358	-0.218059	0.0979603	0.0820131	0	0.047875	0	-0.289803	-0.0411405	-0.0268749	-0.0132994	-0.162346	-0.0202969	-0.245316	0	-0.737155	-0.24114	-0.202797	0	0	0	0	0.0968241	0	0.0530148	0	0.021975
-0.217797	-0.388496	1.21438	-0.0224918	-0.125397	-0.0559788	-0.201785	0	0	0	0	0	-0.202523	-0.042543	-0.00220942	-0.0542327	-0.0810139	0	-0.220017	-0.0106732	-0.551188	-0.0968412	-0.10648	0	0	0	0	0.0877372	0	0.0560461	0	0.0163537
-0.233317	-0.481453	1.66891	-0.0173997	-0.199839	-0.0771326	-0.220451	0.0605578	0.0540294	0	0.026993	0	-0.268328	-0.039621	-0.0175917	-0.0189928	-0.140114	-0.0118112	-0.238622	0	-0.667862	-0.208132	-0.177958	0	0	0	0	0.0985921	0.0020826	0.05953	0	0.0197386
-0.219309	-0.398708	1.25514	-0.0233975	-0.1336	-0.0581473	-0.20393	0	0	0	0	0	-0.208506	-0.0411719	-0.00255625	-0.049727	-0.0851437	0	-0.220069	-0.00916075	-0.560758	-0.107948	-0.112822	0	0	0	0.000875805	0.0902482	0.000557184	0.0578034	0	0.0161035
-0.219435	-0.573467	2.35243	0	-0.299221	-0.0887416	-0.126617	0.242578	0.180471	0.0670631	0.0893517	0.0489799	-0.400752	-0.0444366	-0.0788338	-0.0222124	-0.23893	-0.0923097	-0.211821	0	-1.23097	-0.342822	-0.293291	0	0	-0.0111597	0	0.0782926	0	0.0192397	0	0.00980948
-0.209395	-0.331644	0.984521	-0.0165121	-0.0808624	-0.0415085	-0.189915	0	0	0	0	0	-0.167619	-0.0490816	0	-0.0780551	-0.0580512	0	-0.216882	-0.0160131	-0.497135	-0.0333171	-0.0707177	0	0	0	0	0.0713592	0	0.0409253	0	0.0152914
-0.227619	-0.456829	1.52129	-0.0231657	-0.179737	-0.0700068	-0.215646	0.0257069	0.0265617	0	0.00593352	0	-0.247433	-0.0372987	-0.00923093	-0.02611	-0.117654	-0.00593915	-0.227147	0	-0.627498	-0.176092	-0.154284	0	0	0	0.00257189	0.0989938	0.00476953	0.062585	0	0.0158292
-0.235119	-0.489783	1.71985	-0.0153433	-0.206994	-0.0793476	-0.222216	0.0723333	0.0630293	0	0.0340731	0	-0.275506	-0.040341	-0.0204341	-0.0164415	-0.147983	-0.0137134	-0.242409	0	-0.681786	-0.218883	-0.186039	0	0	0	0	0.0982859	0.000959227	0.0580466	0	0.0211164
-0.233317	-0.481453	1.66891	-0.0173997	-0.199839	-0.0771326	-0.220451	0.0605578	0.0540294	0	0.026993	0	-0.268328	-0.039621	-0.0175917	-0.0189928	-0.140114	-0.0118112	-0.238622	0	-0.667862	-0.208132	-0.177958	0	0	0	0	0.0985921	0.0020826	0.05953	0	0.0197386
-0.231522	-0.473261	1.61879	-0.0194314	-0.192957	-0.0748738	-0.218878	0.048766	0.0448147	0	0.0199603	0	-0.261267	-0.03882	-0.0147487	-0.0213759	-0.132339	-0.00986889	-0.234718	0	-0.654114	-0.197404	-0.169966	0	0	0	0	0.0990092	0.00327353	0.0608367	0	0.0183978
-0.236226	-0.497491	1.77217	-0.0130713	-0.214518	-0.0809852	-0.22236	0.0848332	0.0722626	0	0.041113	0	-0.282684	-0.041032	-0.0234688	-0.0142533	-0.155809	-0.0161694	-0.245711	0	-0.701156	-0.229864	-0.194323	0	0	0	0	0.0976161	0	0.0562274	0	0.0222266
-0.226352	-0.559463	2.28301	0	-0.291231	-0.0844433	-0.153742	0.214736	0.164814	0.051734	0.0850679	0.0368009	-0.370828	-0.0444944	-0.0688148	-0.0135692	-0.228236	-0.0761177	-0.223393	0	-1.12622	-0.335018	-0.27967	0	0	-0.00373411	0	0.0819379	0	0.020577	0	0.0129718
-0.23621	-0.510282	1.8806	-0.00805006	-0.231779	-0.0813898	-0.213955	0.110866	0.0915958	0.00133185	0.0530937	0.00404562	-0.297515	-0.0415967	-0.0308025	-0.0123354	-0.169845	-0.0248974	-0.244847	0	-0.774063	-0.252332	-0.211471	0	0	0	0	0.0954203	0	0.0493085	0	0.02135
-0.235428	-0.528834	2.05048	0	-0.259875	-0.0806386	-0.19868	0.149311	0.121137	0.0192606	0.0657833	0.0144665	-0.321516	-0.0432038	-0.0435609	-0.00909077	-0.193214	-0.041454	-0.241514	0	-0.894087	-0.288339	-0.238457	0	0	0	0	0.0905276	0	0.0366431	0	0.0180348
-0.192829	-0.270986	0.760235	-0.00891332	-0.0374223	-0.0167478	-0.179339	0	0	0	0	0	-0.127486	-0.0539513	0	-0.0970057	-0.0341226	0	-0.208569	-0.0150933	-0.439676	0	-0.0329032	0	0	0	0	0.0518392	0	0.0209223	0	0.0118172
-0.236103	-0.523004	1.99258	-0.00213142	-0.250678	-0.0812377	-0.204432	0.136106	0.111334	0.0133464	0.0614629	0.0111463	-0.313297	-0.0428116	-0.0390918	-0.0100068	-0.185142	-0.0356238	-0.243	0	-0.852108	-0.276217	-0.229362	0	0	0	0	0.0922534	0	0.0409978	0	0.0191561
-0.231522	-0.473261	1.61879	-0.0194314	-0.192957	-0.0748738	-0.218878	0.048766	0.0448147	0	0.0199603	0	-0.261267	-0.03882	-0.0147487	-0.0213759	-0.132339	-0.00986889	-0.234718	0	-0.654114	-0.197404	-0.169966	0	0	0	0	0.0990092	0.00327353	0.0608367	0	0.0183978
-0.226352	-0.559463	2.28301	0	-0.291231	-0.0844433	-0.153742	0.214736	0.164814	0.051734	0.0850679	0.0368009	-0.370828	-0.0444944	-0.0688148	-0.0135692	-0.228236	-0.0761177	-0.223393	0	-1.12622	-0.335018	-0.27967	0	0	-0.00373411	0	0.0819379	0	0.020577	0	0.0129718
-0.236292	-0.504006	1.82619	-0.010684	-0.222971	-0.0812358	-0.218059	0.0979603	0.0820131	0	0.047875	0	-0.289803	-0.0411405	-0.0268749	-0.0132994	-0.162346	-0.0202969	-0.245316	0	-0.737155	-0.24114	-0.202797	0	0	0	0	0.0968241	0	0.0530148	0	0.021975
-0.204099	-0.305546	0.879112	-0.0133752	-0.0610758	-0.0326651	-0.184415	0	0	0	0	0	-0.150935	-0.0513477	0	-0.0876874	-0.0478468	0	-0.214484	-0.0168073	-0.471931	-0.00307375	-0.0538714	0	0	0	0	0.0634482	0	0.0329458	0	0.013956
-0.205814	-0.313931	0.913621	-0.0143994	-0.0674517	-0.0355926	-0.186244	0	0	0	0	0	-0.156403	-0.0507264	0	-0.0846598	-0.0511939	0	-0.215411	-0.0167151	-0.480189	-0.013077	-0.0594239	0	0	0	0	0.0660209	0	0.0356564	0	0.0144953
-0.222453	-0.430075	1.38194	-0.0261717	-0.159261	-0.0636699	-0.210786	0	0	0	0	0	-0.227225	-0.0373453	-0.00356284	-0.03472	-0.0988717	0	-0.220652	-0.0039567	-0.59045	-0.142425	-0.132516	0	0	0	0.00490783	0.0967345	0.00486525	0.0622601	0	0.0139575
-0.217797	-0.388496	1.21438	-0.0224918	-0.125397	-0.0559788	-0.201785	0	0	0	0	0	-0.202523	-0.042543	-0.00220942	-0.0542327	-0.0810139	0	-0.220017	-0.0106732	-0.551188	-0.0968412	-0.10648	0	0	0	0	0.0877372	0	0.0560461	0	0.0163537
-0.217797	-0.388496	1.21438	-0.0224918	-0.125397	-0.0559788	-0.201785	0	0	0	0	0	-0.202523	-0.042543	-0.00220942	-0.0542327	-0.0810139	0	-0.220017	-0.0106732	-0.551188	-0.0968412	-0.10648	0	0	0	0	0.0877372	0	0.0560461	0	0.0163537
-0.217797	-0.388496	1.21438	-0.0224918	-0.125397	-0.0559788	-0.201785	0	0	0	0	0	-0.202523	-0.042543	-0.00220942	-0.0542327	-0.0810139	0	-0.220017	-0.0106732	-0.551188	-0.0968412	-0.10648	0	0	0	0	0.0877372	0	0.0560461	0	0.0163537
-0.229348	-0.46485	1.56972	-0.0212707	-0.18628	-0.0724295	-0.217087	0.0375104	0.0356493	0	0.0128979	0	-0.254303	-0.0381592	-0.0120269	-0.0238176	-0.124994	-0.00795712	-0.231179	0	-0.640784	-0.186797	-0.162108	0	0	0	0.000497254	0.0989247	0.00421529	0.0621817	0	0.0172058
-0.236103	-0.523004	1.99258	-0.00213142	-0.250678	-0.0812377	-0.204432	0.136106	0.111334	0.0133464	0.0614629	0.0111463	-0.313297	-0.0428116	-0.0390918	-0.0100068	-0.185142	-0.0356238	-0.243	0	-0.852108	-0.276217	-0.229362	0	0	0	0	0.0922534	0	0.0409978	0	0.0191561
-0.217797	-0.388496	1.21438	-0.0224918	-0.125397	-0.0559788	-0.201785	0	0	0	0	0	-0.202523	-0.042543	-0.00220942	-0.0542327	-0.0810139	0	-0.220017	-0.0106732	-0.551188	-0.0968412	-0.10648	0	0	0	0	0.0877372	0	0.0560461	0	0.0163537
-0.235119	-0.489783	1.71985	-0.0153433	-0.206994	-0.0793476	-0.222216	0.0723333	0.0630293	0	0.0340731	0	-0.275506	-0.040341	-0.0204341	-0.0164415	-0.147983	-0.0137134	-0.242409	0	-0.681786	-0.218883	-0.186039	0	0	0	0	0.0982859	0.000959227	0.0580466	0	0.0211164
-0.222453	-0.430075	1.38194	-0.0261717	-0.159261	-0.0636699	-0.210786	0	0	0	0	0	-0.227225	-0.0373453	-0.00356284	-0.03472	-0.0988717	0	-0.220652	-0.0039567	-0.59045	-0.142425	-0.132516	0	0	0	0.00490783	0.0967345	0.00486525	0.0622601	0	0.0139575
-0.231236	-0.545044	2.21658	0	-0.282697	-0.0791019	-0.176095	0.189235	0.149321	0.0365374	0.0787779	0.0251713	-0.346519	-0.0432092	-0.0585685	-0.00767794	-0.217051	-0.0613205	-0.233287	0	-1.03166	-0.323467	-0.26543	0	0	0	0	0.085505	0	0.0236794	0	0.0148191
-0.220423	-0.40903	1.29655	-0.024391	-0.14193	-0.0601064	-0.206106	0	0	0	0	0	-0.21466	-0.0400306	-0.00299296	-0.0447414	-0.0895911	0	-0.220322	-0.00758456	-0.570521	-0.119277	-0.119262	0	0	0	0.00219053	0.0923586	0.00233735	0.0593247	0	0.0153322
-0.192829	-0.270986	0.760235	-0.00891332	-0.0374223	-0.0167478	-0.179339	0	0	0	0	0	-0.127486	-0.0539513	0	-0.0970057	-0.0341226	0	-0.208569	-0.0150933	-0.439676	0	-0.0329032	0	0	0	0	0.0518392	0	0.0209223	0	0.0118172
-0.225331	-0.448384	1.4738	-0.0248655	-0.173666	-0.0673381	-0.213933	0.0145452	0.0162425	0	0	0	-0.2406	-0.0365764	-0.00658142	-0.0280828	-0.110516	-0.00401788	-0.223985	-0.000461541	-0.614647	-0.165553	-0.146662	0	0	0	0.00411669	0.0986779	0.00519931	0.0634163	0	0.0147857
-0.225331	-0.448384	1.4738	-0.0248655	-0.173666	-0.0673381	-0.213933	0.0145452	0.0162425	0	0	0	-0.2406	-0.0365764	-0.00658142	-0.0280828	-0.110516	-0.00401788	-0.223985	-0.000461541	-0.614647	-0.165553	-0.146662	0	0	0	0.00411669	0.0986779	0.00519931	0.0634163	0	0.0147857
-0.229348	-0.46485	1.56972	-0.0212707	-0.18628	-0.0724295	-0.217087	0.0375104	0.0356493	0	0.0128979	0	-0.254303	-0.0381592	-0.0120269	-0.0238176	-0.124994	-0.00795712	-0.231179	0	-0.640784	-0.186797	-0.162108	0	0	0	0.000497254	0.0989247	0.00421529	0.0621817	0	0.0172058
-0.214477	-0.578506	2.38812	0	-0.302041	-0.0896582	-0.11252	0.257008	0.189755	0.0762368	0.0911307	0.0548034	-0.415843	-0.0449362	-0.084645	-0.0270576	-0.245202	-0.101813	-0.207477	0	-1.28526	-0.345755	-0.299944	-0.00659138	0.000499679	-0.0125598	0	0.0778509	0	0.0177882	0.00287002	0.00721774
-0.236292	-0.504006	1.82619	-0.010684	-0.222971	-0.0812358	-0.218059	0.0979603	0.0820131	0	0.047875	0	-0.289803	-0.0411405	-0.0268749	-0.0132994	-0.162346	-0.0202969	-0.245316	0	-0.737155	-0.24114	-0.202797	0	0	0	0	0.0968241	0	0.0530148	0	0.021975
-0.215362	-0.3689	1.13481	-0.0205749	-0.109782	-0.0516553	-0.197617	0	0	0	0	0	-0.19064	-0.0449771	-0.00127223	-0.0628296	-0.0729222	0	-0.219208	-0.0130257	-0.532607	-0.0751509	-0.0941953	0	0	0	0	0.0821957	0	0.0511211	0	0.0162412
-0.223495	-0.440126	1.42633	-0.0264235	-0.167604	-0.0649009	-0.212948	0.00169877	0.00402656	0	0	0	-0.233786	-0.0361579	-0.00426984	-0.0301607	-0.103893	-0.0021779	-0.220998	-0.00181929	-0.601355	-0.154352	-0.139373	0	0	0	0.00529411	0.0983224	0.00565062	0.0638316	0	0.0138159
-0.192829	-0.270986	0.760235	-0.00891332	-0.0374223	-0.0167478	-0.179339	0	0	0	0	0	-0.127486	-0.0539513	0	-0.0970057	-0.0341226	0	-0.208569	-0.0150933	-0.439676	0	-0.0329032	0	0	0	0	0.0518392	0	0.0209223	0	0.0118172
-0.229194	-0.552321	2.24937	0	-0.287531	-0.0818433	-0.165946	0.201343	0.156998	0.0437918	0.0825252	0.0307437	-0.356606	-0.0443003	-0.064046	-0.00995209	-0.222709	-0.0685131	-0.227955	0	-1.0775	-0.330834	-0.272801	0	0	0	0	0.0837566	0	0.0211133	0	0.0142724
-0.189909	-0.262566	0.740267	-0.00763921	-0.0324844	-0.011523	-0.178346	0	0	0	0	0	-0.122297	-0.0541101	0	-0.0981275	-0.0313583	0	-0.207247	-0.013839	-0.432059	0	-0.0280077	0	0	0	0	0.0488451	0	0.0171278	0	0.0102896
-0.229348	-0.46485	1.56972	-0.0212707	-0.18628	-0.0724295	-0.217087	0.0375104	0.0356493	0	0.0128979	0	-0.254303	-0.0381592	-0.0120269	-0.0238176	-0.124994	-0.00795712	-0.231179	0	-0.640784	-0.186797	-0.162108	0	0	0	0.000497254	0.0989247	0.00421529	0.0621817	0	0.0172058
-0.227619	-0.456829	1.52129	-0.0231657	-0.179737	-0.0700068	-0.215646	0.0257069	0.0265617	0	0.00593352	0	-0.247433	-0.0372987	-0.00923093	-0.02611	-0.117654	-0.00593915	-0.227147	0	-0.627498	-0.176092	-0.154284	0	0	0	0.00257189	0.0989938	0.00476953	0.062585	0	0.0158292
-0.214477	-0.578506	2.38812	0	-0.302041	-0.0896582	-0.11252	0.257008	0.189755	0.0762368	0.0911307	0.0548034	-0.415843	-0.0449362	-0.084645	-0.0270576	-0.245202	-0.101813	-0.207477	0	-1.28526	-0.345755	-0.299944	-0.00659138	0.000499679	-0.0125598	0	0.0778509	0	0.0177882	0.00287002	0.00721774
-0.186954	-0.254307	0.720553	-0.0063463	-0.0276094	-0.00627185	-0.177288	0	0	0	0	0	-0.117182	-0.0542167	0	-0.0991462	-0.0286206	0	-0.205873	-0.0125013	-0.424505	0	-0.0231337	0	0	0	0	0.0458657	0	0.0133186	0	0.00870233
-0.235428	-0.528834	2.05048	0	-0.259875	-0.0806386	-0.19868	0.149311	0.121137	0.0192606	0.0657833	0.0144665	-0.321516	-0.0432038	-0.0435609	-0.00909077	-0.193214	-0.041454	-0.241514	0	-0.894087	-0.288339	-0.238457	0	0	0	0	0.0905276	0	0.0366431	0	0.0180348
-0.236226	-0.497491	1.77217	-0.0130713	-0.214518	-0.0809852	-0.22236	0.0848332	0.0722626	0	0.041113	0	-0.282684	-0.041032	-0.0234688	-0.0142533	-0.155809	-0.0161694	-0.245711	0	-0.701156	-0.229864	-0.194323	0	0	0	0	0.0976161	0	0.0562274	0	0.0222266
-0.23621	-0.510282	1.8806	-0.00805006	-0.231779	-0.0813898	-0.213955	0.110866	0.0915958	0.00133185	0.0530937	0.00404562	-0.297515	-0.0415967	-0.0308025	-0.0123354	-0.169845	-0.0248974	-0.244847	0	-0.774063	-0.252332	-0.211471	0	0	0	0	0.0954203	0	0.0493085	0	0.02135
-0.235428	-0.528834	2.05048	0	-0.259875	-0.0806386	-0.19868	0.149311	0.121137	0.0192606	0.0657833	0.0144665	-0.321516	-0.0432038	-0.0435609	-0.00909077	-0.193214	-0.041454	-0.241514	0	-0.894087	-0.288339	-0.238457	0	0	0	0	0.0905276	0	0.0366431	0	0.0180348
-0.186954	-0.254307	0.720553	-0.0063463	-0.0276094	-0.00627185	-0.177288	0	0	0	0	0	-0.117182	-0.0542167	0	-0.0991462	-0.0286206	0	-0.205873	-0.0125013	-0.424505	0	-0.0231337	0	0	0	0	0.0458657	0	0.0133186	0	0.00870233
-0.229348	-0.46485	1.56972	-0.0212707	-0.18628	-0.0724295	-0.217087	0.0375104	0.0356493	0	0.0128979	0	-0.254303	-0.0381592	-0.0120269	-0.0238176	-0.124994	-0.00795712	-0.231179	0	-0.640784	-0.186797	-0.162108	0	0	0	0.000497254	0.0989247	0.00421529	0.0621817	0	0.0172058
-0.225331	-0.448384	1.4738	-0.0248655	-0.173666	-0.0673381	-0.213933	0.0145452	0.0162425	0	0	0	-0.2406	-0.0365764	-0.00658142	-0.0280828	-0.110516	-0.00401788	-0.223985	-0.000461541	-0.614647	-0.165553	-0.146662	0	0	0	0.00411669	0.0986779	0.00519931	0.0634163	0	0.0147857
-0.236292	-0.504006	1.82619	-0.010684	-0.222971	-0.0812358	-0.218059	0.0979603	0.0820131	0	0.047875	0	-0.289803	-0.0411405	-0.0268749	-0.0132994	-0.162346	-0.0202969	-0.245316	0	-0.737155	-0.24114	-0.202797	0	0	0	0	0.0968241	0	0.0530148	0	0.021975
-0.216636	-0.378631	1.17421	-0.0215472	-0.117498	-0.0538831	-0.199676	0	0	0	0	0	-0.196537	-0.0437863	-0.00176632	-0.0585966	-0.076892	0	-0.219619	-0.0119165	-0.541823	-0.0859138	-0.100285	0	0	0	0	0.0849626	0	0.0535994	0	0.0163344
-0.235119	-0.489783	1.71985	-0.0153433	-0.206994	-0.0793476	-0.222216	0.0723333	0.0630293	0	0.0340731	0	-0.275506	-0.040341	-0.0204341	-0.0164415	-0.147983	-0.0137134	-0.242409	0	-0.681786	-0.218883	-0.186039	0	0	0	0	0.0982859	0.000959227	0.0580466	0	0.0211164
-0.204099	-0.305546	0.879112	-0.0133752	-0.0610758	-0.0326651	-0.184415	0	0	0	0	0	-0.150935	-0.0513477	0	-0.0876874	-0.0478468	0	-0.214484	-0.0168073	-0.471931	-0.00307375	-0.0538714	0	0	0	0	0.0634482	0	0.0329458	0	0.013956
-0.212647	-0.349967	1.05827	-0.0185383	-0.0949277	-0.0469609	-0.193744	0	0	0	0	0	-0.179147	-0.0472058	0	-0.0708459	-0.0653063	0	-0.218182	-0.0147655	-0.514581	-0.054146	-0.082322	0	0	0	0	0.0767438	0	0.0460377	0	0.0157906
-0.223495	-0.440126	1.42633	-0.0264235	-0.167604	-0.0649009	-0.212948	0.00169877	0.00402656	0	0	0	-0.233786	-0.0361579	-0.00426984	-0.0301607	-0.103893	-0.0021779	-0.220998	-0.00181929	-0.601355	-0.154352	-0.139373	0	0	0	0.00529411	0.0983224	0.00565062	0.0638316	0	0.0138159
-0.236292	-0.504006	1.82619	-0.010684	-0.222971	-0.0812358	-0.218059	0.0979603	0.0820131	0	0.047875	0	-0.289803	-0.0411405	-0.0268749	-0.0132994	-0.162346	-0.0202969	-0.245316	0	-0.737155	-0.24114	-0.202797	0	0	0	0	0.0968241	0	0.0530148	0	0.021975
-0.23621	-0.510282	1.8806	-0.00805006	-0.231779	-0.0813898	-0.213955	0.110866	0.0915958	0.00133185	0.0530937	0.00404562	-0.297515	-0.0415967	-0.0308025	-0.0123354	-0.169845	-0.0248974	-0.244847	0	-0.774063	-0.252332	-0.211471	0	0	0	0	0.0954203	0	0.0493085	0	0.02135
-0.223495	-0.440126	1.42633	-0.0264235	-0.167604	-0.0649009	-0.212948	0.00169877	0.00402656	0	0	0	-0.233786	-0.0361579	-0.00426984	-0.0301607	-0.103893	-0.0021779	-0.220998	-0.00181929	-0.601355	-0.154352	-0.139373	0	0	0	0.00529411	0.0983224	0.00565062	0.0638316	0	0.0138159
-0.236292	-0.504006	1.82619	-0.010684	-0.222971	-0.0812358	-0.218059	0.0979603	0.0820131	0	0.047875	0	-0.289803	-0.0411405	-0.0268749	-0.0132994	-0.162346	-0.0202969	-0.245316	0	-0.737155	-0.24114	-0.202797	0	0	0	0	0.0968241	0	0.0530148	0	0.021975
-0.219309	-0.398708	1.25514	-0.0233975	-0.1336	-0.0581473	-0.20393	0	0	0	0	0	-0.208506	-0.0411719	-0.00255625	-0.049727	-0.0851437	0	-0.220069	-0.00916075	-0.560758	-0.107948	-0.112822	0	0	0	0.000875805	0.0902482	0.000557184	0.0578034	0	0.0161035
-0.229194	-0.552321	2.24937	0	-0.287531	-0.0818433	-0.165946	0.201343	0.156998	0.0437918	0.0825252	0.0307437	-0.356606	-0.0443003	-0.064046	-0.00995209	-0.222709	-0.0685131	-0.227955	0	-1.0775	-0.330834	-0.272801	0	0	0	0	0.0837566	0	0.0211133	0	0.0142724
-0.220423	-0.40903	1.29655	-0.024391	-0.14193	-0.0601064	-0.206106	0	0	0	0	0	-0.21466	-0.0400306	-0.00299296	-0.0447414	-0.0895911	0	-0.220322	-0.00758456	-0.570521	-0.119277	-0.119262	0	0	0	0.00219053	0.0923586	0.00233735	0.0593247	0	0.0153322
-0.219309	-0.398708	1.25514	-0.0233975	-0.1336	-0.0581473	-0.20393	0	0	0	0	0	-0.208506	-0.0411719	-0.00255625	-0.049727	-0.0851437	0	-0.220069	-0.00916075	-0.560758	-0.107948	-0.112822	0	0	0	0.000875805	0.0902482	0.000557184	0.0578034	0	0.0161035
-0.223495	-0.440126	1.42633	-0.0264235	-0.167604	-0.0649009	-0.212948	0.00169877	0.00402656	0	0	0	-0.233786	-0.0361579	-0.00426984	-0.0301607	-0.103893	-0.0021779	-0.220998	-0.00181929	-0.601355	-0.154352	-0.139373	0	0	0	0.00529411	0.0983224	0.00565062	0.0638316	0	0.0138159
-0.214444	-0.359571	1.0961	-0.0195743	-0.1023	-0.0495904	-0.195706	0	0	0	0	0	-0.184834	-0.0460925	-0.000636249	-0.0668593	-0.068876	0	-0.218376	-0.0138243	-0.523501	-0.0645192	-0.0882234	0	0	0	0	0.0795695	0	0.0485587	0	0.0160407
-0.214444	-0.359571	1.0961	-0.0195743	-0.1023	-0.0495904	-0.195706	0	0	0	0	0	-0.184834	-0.0460925	-0.000636249	-0.0668593	-0.068876	0	-0.218376	-0.0138243	-0.523501	-0.0645192	-0.0882234	0	0	0	0	0.0795695	0	0.0485587	0	0.0160407
-0.23621	-0.510282	1.8806	-0.00805006	-0.231779	-0.0813898	-0.213955	0.110866	0.0915958	0.00133185	0.0530937	0.00404562	-0.297515	-0.0415967	-0.0308025	-0.0123354	-0.169845	-0.0248974	-0.244847	0	-0.774063	-0.252332	-0.211471	0	0	0	0	0.0954203	0	0.0493085	0	0.02135
-0.201539	-0.296689	0.846072	-0.0122787	-0.0547302	-0.0291023	-0.183007	0	0	0	0	0	-0.144921	-0.052186	0	-0.0905366	-0.0442618	0	-0.213132	-0.0167348	-0.463648	0	-0.0484778	0	0	0	0	0.0605868	0	0.0301619	0	0.0136968
-0.216636	-0.378631	1.17421	-0.0215472	-0.117498	-0.0538831	-0.199676	0	0	0	0	0	-0.196537	-0.0437863	-0.00176632	-0.0585966	-0.076892	0	-0.219619	-0.0119165	-0.541823	-0.0859138	-0.100285	0	0	0	0	0.0849626	0	0.0535994	0	0.0163344
-0.175459	-0.22324	0.642509	-0.00130754	-0.00831332	0	-0.170943	0	0	0	0	0	-0.0973661	-0.0534367	0	-0.101233	-0.0178862	0	-0.199279	-0.00499586	-0.394141	0	-0.00387186	0	0	0	0	0.0339058	0	0	0	0.0021609
-0.236226	-0.497491	1.77217	-0.0130713	-0.214518	-0.0809852	-0.22236	0.0848332	0.0722626	0	0.041113	0	-0.282684	-0.041032	-0.0234688	-0.0142533	-0.155809	-0.0161694	-0.245711	0	-0.701156	-0.229864	-0.194323	0	0	0	0	0.0976161	0	0.0562274	0	0.0222266
-0.231522	-0.473261	1.61879	-0.0194314	-0.192957	-0.0748738	-0.218878	0.048766	0.0448147	0	0.0199603	0	-0.261267	-0.03882	-0.0147487	-0.0213759	-0.132339	-0.00986889	-0.234718	0	-0.654114	-0.197404	-0.169966	0	0	0	0	0.0990092	0.00327353	0.0608367	0	0.0183978
-0.233317	-0.481453	1.66891	-0.0173997	-0.199839	-0.0771326	-0.220451	0.0605578	0.0540294	0	0.026993	0	-0.268328	-0.039621	-0.0175917	-0.0189928	-0.140114	-0.0118112	-0.238622	0	-0.667862	-0.208132	-0.177958	0	0	0	0	0.0985921	0.0020826	0.05953	0	0.0197386
-0.236226	-0.497491	1.77217	-0.0130713	-0.214518	-0.0809852	-0.22236	0.0848332	0.0722626	0	0.041113	0	-0.282684	-0.041032	-0.0234688	-0.0142533	-0.155809	-0.0161694	-0.245711	0	-0.701156	-0.229864	-0.194323	0	0	0	0	0.0976161	0	0.0562274	0	0.0222266
-0.233317	-0.481453	1.66891	-0.0173997	-0.199839	-0.0771326	-0.220451	0.0605578	0.0540294	0	0.026993	0	-0.268328	-0.039621	-0.0175917	-0.0189928	-0.140114	-0.0118112	-0.238622	0	-0.667862	-0.208132	-0.177958	0	0	0	0	0.0985921	0.0020826	0.05953	0	0.0197386
-0.204099	-0.305546	0.879112	-0.0133752	-0.0610758	-0.0326651	-0.184415	0	0	0	0	0	-0.150935	-0.0513477	0	-0.0876874	-0.0478468	0	-0.214484	-0.0168073	-0.471931	-0.00307375	-0.0538714	0	0	0	0	0.0634482	0	0.0329458	0	0.013956
-0.231522	-0.473261	1.61879	-0.0194314	-0.192957	-0.0748738	-0.218878	0.048766	0.0448147	0	0.0199603	0	-0.261267	-0.03882	-0.0147487	-0.0213759	-0.132339	-0.00986889	-0.234718	0	-0.654114	-0.197404	-0.169966	0	0	0	0	0.0990092	0.00327353	0.0608367	0	0.0183978
-0.231236	-0.545044	2.21658	0	-0.282697	-0.0791019	-0.176095	0.189235	0.149321	0.0365374	0.0787779	0.0251713	-0.346519	-0.0432092	-0.0585685	-0.00767794	-0.217051	-0.0613205	-0.233287	0	-1.03166	-0.323467	-0.26543	0	0	0	0	0.085505	0	0.0236794	0	0.0148191
-0.204099	-0.305546	0.879112	-0.0133752	-0.0610758	-0.0326651	-0.184415	0	0	0	0	0	-0.150935	-0.0513477	0	-0.0876874	-0.0478468	0	-0.214484	-0.0168073	-0.471931	-0.00307375	-0.0538714	0	0	0	0	0.0634482	0	0.0329458	0	0.013956
-0.229194	-0.552321	2.24937	0	-0.287531	-0.0818433	-0.165946	0.201343	0.156998	0.0437918	0.0825252	0.0307437	-0.356606	-0.0443003	-0.064046	-0.00995209	-0.222709	-0.0685131	-0.227955	0	-1.0775	-0.330834	-0.272801	0	0	0	0	0.0837566	0	0.0211133	0	0.0142724
-0.175459	-0.22324	0.642509	-0.00130754	-0.00831332	0	-0.170943	0	0	0	0	0	-0.0973661	-0.0534367	0	-0.101233	-0.0178862	0	-0.199279	-0.00499586	-0.394141	0	-0.00387186	0	0	0	0	0.0339058	0	0	0	0.0021609
-0.211062	-0.340728	1.02103	-0.0175359	-0.0878097	-0.0442927	-0.191807	0	0	0	0	0	-0.173344	-0.0481729	0	-0.0745263	-0.0616266	0	-0.217555	-0.0154589	-0.505794	-0.0436579	-0.0764786	0	0	0	0	0.0740448	0	0.0435002	0	0.0155777
-0.189909	-0.262566	0.740267	-0.00763921	-0.0324844	-0.011523	-0.178346	0	0	0	0	0	-0.122297	-0.0541101	0	-0.0981275	-0.0313583	0	-0.207247	-0.013839	-0.432059	0	-0.0280077	0	0	0	0	0.0488451	0	0.0171278	0	0.0102896
-0.236103	-0.523004	1.99258	-0.00213142	-0.250678	-0.0812377	-0.204432	0.136106	0.111334	0.0133464	0.0614629	0.0111463	-0.313297	-0.0428116	-0.0390918	-0.0100068	-0.185142	-0.0356238	-0.243	0	-0.852108	-0.276217	-0.229362	0	0	0	0	0.0922534	0	0.0409978	0	0.0191561
-0.220423	-0.40903	1.29655	-0.024391	-0.14193	-0.0601064	-0.206106	0	0	0	0	0	-0.21466	-0.0400306	-0.00299296	-0.0447414	-0.0895911	0	-0.220322	-0.00758456	-0.570521	-0.119277	-0.119262	0	0	0	0.00219053	0.0923586	0.00233735	0.0593247	0	0.0153322
-0.220423	-0.40903	1.29655	-0.024391	-0.14193	-0.0601064	-0.206106	0	0	0	0	0	-0.21466	-0.0400306	-0.00299296	-0.0447414	-0.0895911	0	-0.220322	-0.00758456	-0.570521	-0.119277	-0.119262	0	0	0	0.00219053	0.0923586	0.00233735	0.0593247	0	0.0153322
-0.189909	-0.262566	0.740267	-0.00763921	-0.0324844	-0.011523	-0.178346	0	0	0	0	0	-0.122297	-0.0541101	0	-0.0981275	-0.0313583	0	-0.207247	-0.013839	-0.432059	0	-0.0280077	0	0	0	0	0.0488451	0	0.0171278	0	0.0102896
-0.17256	-0.215965	0.623246	-2.49951e-05	-0.00366858	0	-0.169422	0	0	0	0	0	-0.0926011	-0.0531715	0	-0.101447	-0.0152396	0	-0.197327	-0.00260063	-0.386189	0	0	0	0	0	0	0.0301087	0	0	0	0
-0.236292	-0.504006	1.82619	-0.010684	-0.222971	-0.0812358	-0.218059	0.0979603	0.0820131	0	0.047875	0	-0.289803	-0.0411405	-0.0268749	-0.0132994	-0.162346	-0.0202969	-0.245316	0	-0.737155	-0.24114	-0.202797	0	0	0	0	0.0968241	0	0.0530148	0	0.021975
-0.222453	-0.430075	1.38194	-0.0261717	-0.159261	-0.0636699	-0.210786	0	0	0	0	0	-0.227225	-0.0373453	-0.00356284	-0.03472	-0.0988717	0	-0.220652	-0.0039567	-0.59045	-0.142425	-0.132516	0	0	0	0.00490783	0.0967345	0.00486525	0.0622601	0	0.0139575
-0.220423	-0.40903	1.29655	-0.024391	-0.14193	-0.0601064	-0.206106	0	0	0	0	0	-0.21466	-0.0400306	-0.00299296	-0.0447414	-0.0895911	0	-0.220322	-0.00758456	-0.570521	-0.119277	-0.119262	0	0	0	0.00219053	0.0923586	0.00233735	0.0593247	0	0.0153322
-0.212647	-0.349967	1.05827	-0.0185383	-0.0949277	-0.0469609	-0.193744	0	0	0	0	0	-0.179147	-0.0472058	0	-0.0708459	-0.0653063	0	-0.218182	-0.0147655	-0.514581	-0.054146	-0.082322	0	0	0	0	0.0767438	0	0.0460377	0	0.0157906
-0.216636	-0.378631	1.17421	-0.0215472	-0.117498	-0.0538831	-0.199676	0	0	0	0	0	-0.196537	-0.0437863	-0.00176632	-0.0585966	-0.076892	0	-0.219619	-0.0119165	-0.541823	-0.0859138	-0.100285	0	0	0	0	0.0849626	0	0.0535994	0	0.0163344
-0.236383	-0.516784	1.93593	-0.00518274	-0.24112	-0.0815164	-0.209518	0.123169	0.101414	0.00721667	0.0571475	0.00780913	-0.305289	-0.0421132	-0.0347852	-0.0109092	-0.177225	-0.0301626	-0.244097	0	-0.812239	-0.264254	-0.220365	0	0	0	0	0.0939857	0	0.0452054	0	0.0201821
-0.233317	-0.481453	1.66891	-0.0173997	-0.199839	-0.0771326	-0.220451	0.0605578	0.0540294	0	0.026993	0	-0.268328	-0.039621	-0.0175917	-0.0189928	-0.140114	-0.0118112	-0.238622	0	-0.667862	-0.208132	-0.177958	0	0	0	0	0.0985921	0.0020826	0.05953	0	0.0197386
-0.233317	-0.481453	1.66891	-0.0173997	-0.199839	-0.0771326	-0.220451	0.0605578	0.0540294	0	0.026993	0	-0.268328	-0.039621	-0.0175917	-0.0189928	-0.140114	-0.0118112	-0.238622	0	-0.667862	-0.208132	-0.177958	0	0	0	0	0.0985921	0.0020826	0.05953	0	0.0197386
-0.184038	-0.246285	0.701097	-0.00505322	-0.0228609	-0.00106412	-0.176195	0	0	0	0	0	-0.112134	-0.0542332	0	-0.100027	-0.025859	0	-0.204359	-0.0110411	-0.417017	0	-0.0182829	0	0	0	0	0.0429394	0	0.00948757	0	0.00704311
-0.225331	-0.448384	1.4738	-0.0248655	-0.173666	-0.0673381	-0.213933	0.0145452	0.0162425	0	0	0	-0.2406	-0.0365764	-0.00658142	-0.0280828	-0.110516	-0.00401788	-0.223985	-0.000461541	-0.614647	-0.165553	-0.146662	0	0	0	0.00411669	0.0986779	0.00519931	0.0634163	0	0.0147857
-0.219309	-0.398708	1.25514	-0.0233975	-0.1336	-0.0581473	-0.20393	0	0	0	0	0	-0.208506	-0.0411719	-0.00255625	-0.049727	-0.0851437	0	-0.220069	-0.00916075	-0.560758	-0.107948	-0.112822	0	0	0	0.000875805	0.0902482	0.000557184	0.0578034	0	0.0161035
-0.215362	-0.3689	1.13481	-0.0205749	-0.109782	-0.0516553	-0.197617	0	0	0	0	0	-0.19064	-0.0449771	-0.00127223	-0.0628296	-0.0729222	0	-0.219208	-0.0130257	-0.532607	-0.0751509	-0.0941953	0	0	0	0	0.0821957	0	0.0511211	0	0.0162412
-0.201539	-0.296689	0.846072	-0.0122787	-0.0547302	-0.0291023	-0.183007	0	0	0	0	0	-0.144921	-0.052186	0	-0.0905366	-0.0442618	0	-0.213132	-0.0167348	-0.463648	0	-0.0484778	0	0	0	0	0.0605868	0	0.0301619	0	0.0136968
-0.229348	-0.46485	1.56972	-0.0212707	-0.18628	-0.0724295	-0.217087	0.0375104	0.0356493	0	0.0128979	0	-0.254303	-0.0381592	-0.0120269	-0.0238176	-0.124994	-0.00795712	-0.231179	0	-0.640784	-0.186797	-0.162108	0	0	0	0.000497254	0.0989247	0.00421529	0.0621817	0	0.0172058
-0.216636	-0.378631	1.17421	-0.0215472	-0.117498	-0.0538831	-0.199676	0	0	0	0	0	-0.196537	-0.0437863	-0.00176632	-0.0585966	-0.076892	0	-0.219619	-0.0119165	-0.541823	-0.0859138	-0.100285	0	0	0	0	0.0849626	0	0.0535994	0	0.0163344
-0.236292	-0.504006	1.82619	-0.010684	-0.222971	-0.0812358	-0.218059	0.0979603	0.0820131	0	0.047875	0	-0.289803	-0.0411405	-0.0268749	-0.0132994	-0.162346	-0.0202969	-0.245316	0	-0.737155	-0.24114	-0.202797	0	0	0	0	0.0968241	0	0.0530148	0	0.021975
-0.222453	-0.430075	1.38194	-0.0261717	-0.159261	-0.0636699	-0.210786	0	0	0	0	0	-0.227225	-0.0373453	-0.00356284	-0.03472	-0.0988717	0	-0.220652	-0.0039567	-0.59045	-0.142425	-0.132516	0	0	0	0.00490783	0.0967345	0.00486525	0.0622601	0	0.0139575
-0.236226	-0.497491	1.77217	-0.0130713	-0.214518	-0.0809852	-0.22236	0.0848332	0.0722626	0	0.041113	0	-0.282684	-0.041032	-0.0234688	-0.0142533	-0.155809	-0.0161694	-0.245711	0	-0.701156	-0.229864	-0.194323	0	0	0	0	0.0976161	0	0.0562274	0	0.0222266
-0.231522	-0.473261	1.61879	-0.0194314	-0.192957	-0.0748738	-0.218878	0.048766	0.0448147	0	0.0199603	0	-0.261267	-0.03882	-0.0147487	-0.0213759	-0.132339	-0.00986889	-0.234718	0	-0.654114	-0.197404	-0.169966	0	0	0	0	0.0990092	0.00327353	0.0608367	0	0.0183978
-0.229348	-0.46485	1.56972	-0.0212707	-0.18628	-0.0724295	-0.217087	0.0375104	0.0356493	0	0.0128979	0	-0.254303	-0.0381592	-0.0120269	-0.0238176	-0.124994	-0.00795712	-0.231179	0	-0.640784	-0.186797	-0.162108	0	0	0	0.000497254	0.0989247	0.00421529	0.0621817	0	0.0172058
-0.232837	-0.539162	2.17016	0	-0.275931	-0.0784228	-0.184916	0.176464	0.140317	0.0302416	0.0744199	0.0209639	-0.338749	-0.0427061	-0.0530715	-0.00719911	-0.209873	-0.054419	-0.236815	0	-0.985033	-0.313042	-0.256889	0	0	0	0	0.0872362	0	0.0274773	0	0.0153958
-0.236103	-0.523004	1.99258	-0.00213142	-0.250678	-0.0812377	-0.204432	0.136106	0.111334	0.0133464	0.0614629	0.0111463	-0.313297	-0.0428116	-0.0390918	-0.0100068	-0.185142	-0.0356238	-0.243	0	-0.852108	-0.276217	-0.229362	0	0	0	0	0.0922534	0	0.0409978	0	0.0191561
-0.231522	-0.473261	1.61879	-0.0194314	-0.192957	-0.0748738	-0.218878	0.048766	0.0448147	0	0.0199603	0	-0.261267	-0.03882	-0.0147487	-0.0213759	-0.132339	-0.00986889	-0.234718	0	-0.654114	-0.197404	-0.169966	0	0	0	0	0.0990092	0.00327353	0.0608367	0	0.0183978
-0.214444	-0.359571	1.0961	-0.0195743	-0.1023	-0.0495904	-0.195706	0	0	0	0	0	-0.184834	-0.0460925	-0.000636249	-0.0668593	-0.068876	0	-0.218376	-0.0138243	-0.523501	-0.0645192	-0.0882234	0	0	0	0	0.0795695	0	0.0485587	0	0.0160407
-0.234337	-0.534222	2.10954	0	-0.267803	-0.0797137	-0.192368	0.162639	0.130572	0.024689	0.0700321	0.0177136	-0.3301	-0.04302	-0.0482198	-0.00801835	-0.20144	-0.0476819	-0.239165	0	-0.938132	-0.300556	-0.247559	0	0	0	0	0.0889944	0	0.0322503	0	0.0167265
-0.192829	-0.270986	0.760235	-0.00891332	-0.0374223	-0.0167478	-0.179339	0	0	0	0	0	-0.127486	-0.0539513	0	-0.0970057	-0.0341226	0	-0.208569	-0.0150933	-0.439676	0	-0.0329032	0	0	0	0	0.0518392	0	0.0209223	0	0.0118172
-0.23621	-0.510282	1.8806	-0.00805006	-0.231779	-0.0813898	-0.213955	0.110866	0.0915958	0.00133185	0.0530937	0.00404562	-0.297515	-0.0415967	-0.0308025	-0.0123354	-0.169845	-0.0248974	-0.244847	0	-0.774063	-0.252332	-0.211471	0	0	0	0	0.0954203	0	0.0493085	0	0.02135
-0.205814	-0.313931	0.913621	-0.0143994	-0.0674517	-0.0355926	-0.186244	0	0	0	0	0	-0.156403	-0.0507264	0	-0.0846598	-0.0511939	0	-0.215411	-0.0167151	-0.480189	-0.013077	-0.0594239	0	0	0	0	0.0660209	0	0.0356564	0	0.0144953
-0.195727	-0.279528	0.782373	-0.0101408	-0.0425847	-0.0217039	-0.180347	0	0	0	0	0	-0.132858	-0.0536659	0	-0.0955871	-0.0370411	0	-0.209905	-0.0161366	-0.44741	0	-0.0378769	0	0	0	0	0.0548212	0	0.0245409	0	0.0131012
-0.189909	-0.262566	0.740267	-0.00763921	-0.0324844	-0.011523	-0.178346	0	0	0	0	0	-0.122297	-0.0541101	0	-0.0981275	-0.0313583	0	-0.207247	-0.013839	-0.432059	0	-0.0280077	0	0	0	0	0.0488451	0	0.0171278	0	0.0102896
-0.223495	-0.440126	1.42633	-0.0264235	-0.167604	-0.0649009	-0.212948	0.00169877	0.00402656	0	0	0	-0.233786	-0.0361579	-0.00426984	-0.0301607	-0.103893	-0.0021779	-0.220998	-0.00181929	-0.601355	-0.154352	-0.139373	0	0	0	0.00529411	0.0983224	0.00565062	0.0638316	0	0.0138159
-0.236383	-0.516784	1.93593	-0.00518274	-0.24112	-0.0815164	-0.209518	0.123169	0.101414	0.00721667	0.0571475	0.00780913	-0.305289	-0.0421132	-0.0347852	-0.0109092	-0.177225	-0.0301626	-0.244097	0	-0.812239	-0.264254	-0.220365	0	0	0	0	0.0939857	0	0.0452054	0	0.0201821
-0.205814	-0.313931	0.913621	-0.0143994	-0.0674517	-0.0355926	-0.186244	0	0	0	0	0	-0.156403	-0.0507264	0	-0.0846598	-0.0511939	0	-0.215411	-0.0167151	-0.480189	-0.013077	-0.0594239	0	0	0	0	0.0660209	0	0.0356564	0	0.0144953
-0.195727	-0.279528	0.782373	-0.0101408	-0.0425847	-0.0217039	-0.180347	0	0	0	0	0	-0.132858	-0.0536659	0	-0.0955871	-0.0370411	0	-0.209905	-0.0161366	-0.44741	0	-0.0378769	0	0	0	0	0.0548212	0	0.0245409	0	0.0131012
-0.217797	-0.388496	1.21438	-0.0224918	-0.125397	-0.0559788	-0.201785	0	0	0	0	0	-0.202523	-0.042543	-0.00220942	-0.0542327	-0.0810139	0	-0.220017	-0.0106732	-0.551188	-0.0968412	-0.10648	0	0	0	0	0.0877372	0	0.0560461	0	0.0163537
-0.221482	-0.419475	1.33885	-0.0252949	-0.150485	-0.0619417	-0.208408	0	0	0	0	0	-0.2209	-0.0387144	-0.00330693	-0.0398048	-0.0941528	0	-0.220514	-0.00584821	-0.5804	-0.130771	-0.125824	0	0	0	0.00356557	0.0945241	0.00359996	0.0608063	0	0.0146806
-0.201539	-0.296689	0.846072	-0.0122787	-0.0547302	-0.0291023	-0.183007	0	0	0	0	0	-0.144921	-0.052186	0	-0.0905366	-0.0442618	0	-0.213132	-0.0167348	-0.463648	0	-0.0484778	0	0	0	0	0.0605868	0	0.0301619	0	0.0136968
-0.217797	-0.388496	1.21438	-0.0224918	-0.125397	-0.0559788	-0.201785	0	0	0	0	0	-0.202523	-0.042543	-0.00220942	-0.0542327	-0.0810139	0	-0.220017	-0.0106732	-0.551188	-0.0968412	-0.10648	0	0	0	0	0.0877372	0	0.0560461	0	0.0163537
-0.236383	-0.516784	1.93593	-0.00518274	-0.24112	-0.0815164	-0.209518	0.123169	0.101414	0.00721667	0.0571475	0.00780913	-0.305289	-0.0421132	-0.0347852	-0.0109092	-0.177225	-0.0301626	-0.244097	0	-0.812239	-0.264254	-0.220365	0	0	0	0	0.0939857	0	0.0452054	0	0.0201821
-0.236292	-0.504006	1.82619	-0.010684	-0.222971	-0.0812358	-0.218059	0.0979603	0.0820131	0	0.047875	0	-0.289803	-0.0411405	-0.0268749	-0.0132994	-0.162346	-0.0202969	-0.245316	0	-0.737155	-0.24114	-0.202797	0	0	0	0	0.0968241	0	0.0530148	0	0.021975
-0.232837	-0.539162	2.17016	0	-0.275931	-0.0784228	-0.184916	0.176464	0.140317	0.0302416	0.0744199	0.0209639	-0.338749	-0.0427061	-0.0530715	-0.00719911	-0.209873	-0.054419	-0.236815	0	-0.985033	-0.313042	-0.256889	0	0	0	0	0.0872362	0	0.0274773	0	0.0153958
-0.236292	-0.504006	1.82619	-0.010684	-0.222971	-0.0812358	-0.218059	0.0979603	0.0820131	0	0.047875	0	-0.289803	-0.0411405	-0.0268749	-0.0132994	-0.162346	-0.0202969	-0.245316	0	-0.737155	-0.24114	-0.202797	0	0	0	0	0.0968241	0	0.0530148	0	0.021975
-0.226352	-0.559463	2.28301	0	-0.291231	-0.0844433	-0.153742	0.214736	0.164814	0.051734	0.0850679	0.0368009	-0.370828	-0.0444944	-0.0688148	-0.0135692	-0.228236	-0.0761177	-0.223393	0	-1.12622	-0.335018	-0.27967	0	0	-0.00373411	0	0.0819379	0	0.020577	0	0.0129718
-0.215362	-0.3689	1.13481	-0.0205749	-0.109782	-0.0516553	-0.197617	0	0	0	0	0	-0.19064	-0.0449771	-0.00127223	-0.0628296	-0.0729222	0	-0.219208	-0.0130257	-0.532607	-0.0751509	-0.0941953	0	0	0	0	0.0821957	0	0.0511211	0	0.0162412
-0.219309	-0.398708	1.25514	-0.0233975	-0.1336	-0.0581473	-0.20393	0	0	0	0	0	-0.208506	-0.0411719	-0.00255625	-0.049727	-0.0851437	0	-0.220069	-0.00916075	-0.560758	-0.107948	-0.112822	0	0	0	0.000875805	0.0902482	0.000557184	0.0578034	0	0.0161035
-0.227619	-0.456829	1.52129	-0.0231657	-0.179737	-0.0700068	-0.215646	0.0257069	0.0265617	0	0.00593352	0	-0.247433	-0.0372987	-0.00923093	-0.02611	-0.117654	-0.00593915	-0.227147	0	-0.627498	-0.176092	-0.154284	0	0	0	0.00257189	0.0989938	0.00476953	0.062585	0	0.0158292
-0.229348	-0.46485	1.56972	-0.0212707	-0.18628	-0.0724295	-0.217087	0.0375104	0.0356493	0	0.0128979	0	-0.254303	-0.0381592	-0.0120269	-0.0238176	-0.124994	-0.00795712	-0.231179	0	-0.640784	-0.186797	-0.162108	0	0	0	0.000497254	0.0989247	0.00421529	0.0621817	0	0.0172058
-0.217797	-0.388496	1.21438	-0.0224918	-0.125397	-0.0559788	-0.201785	0	0	0	0	0	-0.202523	-0.042543	-0.00220942	-0.0542327	-0.0810139	0	-0.220017	-0.0106732	-0.551188	-0.0968412	-0.10648	0	0	0	0	0.0877372	0	0.0560461	0	0.0163537
-0.20998	-0.581818	2.42364	0	-0.304812	-0.0898733	-0.0968239	0.269339	0.201866	0.0842918	0.0947401	0.0616993	-0.430706	-0.0449079	-0.0906063	-0.0304076	-0.250656	-0.112257	-0.205398	0	-1.34434	-0.348595	-0.307105	-0.0134382	0.00654368	-0.0143762	0	0.0758291	0	0.0124662	0.0058975	0.00368879
-0.220423	-0.40903	1.29655	-0.024391	-0.14193	-0.0601064	-0.206106	0	0	0	0	0	-0.21466	-0.0400306	-0.00299296	-0.0447414	-0.0895911	0	-0.220322	-0.00758456	-0.570521	-0.119277	-0.119262	0	0	0	0.00219053	0.0923586	0.00233735	0.0593247	0	0.0153322
-0.236103	-0.523004	1.99258	-0.00213142	-0.250678	-0.0812377	-0.204432	0.136106	0.111334	0.0133464	0.0614629	0.0111463	-0.313297	-0.0428116	-0.0390918	-0.0100068	-0.185142	-0.0356238	-0.243	0	-0.852108	-0.276217	-0.229362	0	0	0	0	0.0922534	0	0.0409978	0	0.0191561
-0.222453	-0.430075	1.38194	-0.0261717	-0.159261	-0.0636699	-0.210786	0	0	0	0	0	-0.227225	-0.0373453	-0.00356284	-0.03472	-0.0988717	0	-0.220652	-0.0039567	-0.59045	-0.142425	-0.132516	0	0	0	0.00490783	0.0967345	0.00486525	0.0622601	0	0.0139575
-0.235119	-0.489783	1.71985	-0.0153433	-0.206994	-0.0793476	-0.222216	0.0723333	0.0630293	0	0.0340731	0	-0.275506	-0.040341	-0.0204341	-0.0164415	-0.147983	-0.0137134	-0.242409	0	-0.681786	-0.218883	-0.186039	0	0	0	0	0.0982859	0.000959227	0.0580466	0	0.0211164
-0.231522	-0.473261	1.61879	-0.0194314	-0.192957	-0.0748738	-0.218878	0.048766	0.0448147	0	0.0199603	0	-0.261267	-0.03882	-0.0147487	-0.0213759	-0.132339	-0.00986889	-0.234718	0	-0.654114	-0.197404	-0.169966	0	0	0	0	0.0990092	0.00327353	0.0608367	0	0.0183978
-0.225331	-0.448384	1.4738	-0.0248655	-0.173666	-0.0673381	-0.213933	0.0145452	0.0162425	0	0	0	-0.2406	-0.0365764	-0.00658142	-0.0280828	-0.110516	-0.00401788	-0.223985	-0.000461541	-0.614647	-0.165553	-0.146662	0	0	0	0.00411669	0.0986779	0.00519931	0.0634163	0	0.0147857
-0.236103	-0.523004	1.99258	-0.00213142	-0.250678	-0.0812377	-0.204432	0.136106	0.111334	0.0133464	0.0614629	0.0111463	-0.313297	-0.0428116	-0.0390918	-0.0100068	-0.185142	-0.0356238	-0.243	0	-0.852108	-0.276217	-0.229362	0	0	0	0	0.0922534	0	0.0409978	0	0.0191561
-0.232837	-0.539162	2.17016	0	-0.275931	-0.0784228	-0.184916	0.176464	0.140317	0.0302416	0.0744199	0.0209639	-0.338749	-0.0427061	-0.0530715	-0.00719911	-0.209873	-0.054419	-0.236815	0	-0.985033	-0.313042	-0.256889	0	0	0	0	0.0872362	0	0.0274773	0	0.0153958
-0.231236	-0.545044	2.21658	0	-0.282697	-0.0791019	-0.176095	0.189235	0.149321	0.0365374	0.0787779	0.0251713	-0.346519	-0.0432092	-0.0585685	-0.00767794	-0.217051	-0.0613205	-0.233287	0	-1.03166	-0.323467	-0.26543	0	0	0	0	0.085505	0	0.0236794	0	0.0148191
-0.235119	-0.489783	1.71985	-0.0153433	-0.206994	-0.0793476	-0.222216	0.0723333	0.0630293	0	0.0340731	0	-0.275506	-0.040341	-0.0204341	-0.0164415	-0.147983	-0.0137134	-0.242409	0	-0.681786	-0.218883	-0.186039	0	0	0	0	0.0982859	0.000959227	0.0580466	0	0.0211164
-0.232837	-0.539162	2.17016	0	-0.275931	-0.0784228	-0.184916	0.176464	0.140317	0.0302416	0.0744199	0.0209639	-0.338749	-0.0427061	-0.0530715	-0.00719911	-0.209873	-0.054419	-0.236815	0	-0.985033	-0.313042	-0.256889	0	0	0	0	0.0872362	0	0.0274773	0	0.0153958
-0.223495	-0.440126	1.42633	-0.0264235	-0.167604	-0.0649009	-0.212948	0.00169877	0.00402656	0	0	0	-0.233786	-0.0361579	-0.00426984	-0.0301607	-0.103893	-0.0021779	-0.220998	-0.00181929	-0.601355	-0.154352	-0.139373	0	0	0	0.00529411	0.0983224	0.00565062	0.0638316	0	0.0138159
-0.233317	-0.481453	1.66891	-0.0173997	-0.199839	-0.0771326	-0.220451	0.0605578	0.0540294	0	0.026993	0	-0.268328	-0.039621	-0.0175917	-0.0189928	-0.140114	-0.0118112	-0.238622	0	-0.667862	-0.208132	-0.177958	0	0	0	0	0.0985921	0.0020826	0.05953	0	0.0197386
-0.220423	-0.40903	1.29655	-0.024391	-0.14193	-0.0601064	-0.206106	0	0	0	0	0	-0.21466	-0.0400306	-0.00299296	-0.0447414	-0.0895911	0	-0.220322	-0.00758456	-0.570521	-0.119277	-0.119262	0	0	0	0.00219053	0.0923586	0.00233735	0.0593247	0	0.0153322
-0.233317	-0.481453	1.66891	-0.0173997	-0.199839	-0.0771326	-0.220451	0.0605578	0.0540294	0	0.026993	0	-0.268328	-0.039621	-0.0175917	-0.0189928	-0.140114	-0.0118112	-0.238622	0	-0.667862	-0.208132	-0.177958	0	0	0	0	0.0985921	0.0020826	0.05953	0	0.0197386
-0.23621	-0.510282	1.8806	-0.00805006	-0.231779	-0.0813898	-0.213955	0.110866	0.0915958	0.00133185	0.0530937	0.00404562	-0.297515	-0.0415967	-0.0308025	-0.0123354	-0.169845	-0.0248974	-0.244847	0	-0.774063	-0.252332	-0.211471	0	0	0	0	0.0954203	0	0.0493085	0	0.02135
-0.23621	-0.510282	1.8806	-0.00805006	-0.231779	-0.0813898	-0.213955	0.110866	0.0915958	0.00133185	0.0530937	0.00404562	-0.297515	-0.0415967	-0.0308025	-0.0123354	-0.169845	-0.0248974	-0.244847	0	-0.774063	-0.252332	-0.211471	0	0	0	0	0.0954203	0	0.0493085	0	0.02135
-0.229194	-0.552321	2.24937	0	-0.287531	-0.0818433	-0.165946	0.201343	0.156998	0.0437918	0.0825252	0.0307437	-0.356606	-0.0443003	-0.064046	-0.00995209	-0.222709	-0.0685131	-0.227955	0	-1.0775	-0.330834	-0.272801	0	0	0	0	0.0837566	0	0.0211133	0	0.0142724
-0.236103	-0.523004	1.99258	-0.00213142	-0.250678	-0.0812377	-0.204432	0.136106	0.111334	0.0133464	0.0614629	0.0111463	-0.313297	-0.0428116	-0.0390918	-0.0100068	-0.185142	-0.0356238	-0.243	0	-0.852108	-0.276217	-0.229362	0	0	0	0	0.0922534	0	0.0409978	0	0.0191561
-0.198648	-0.288027	0.813909	-0.0112193	-0.04859	-0.02545	-0.181681	0	0	0	0	0	-0.138832	-0.0529617	0	-0.0931354	-0.0406078	0	-0.211534	-0.016498	-0.455484	0	-0.0431499	0	0	0	0	0.0576948	0	0.027369	0	0.0134477
-0.201539	-0.296689	0.846072	-0.0122787	-0.0547302	-0.0291023	-0.183007	0	0	0	0	0	-0.144921	-0.052186	0	-0.0905366	-0.0442618	0	-0.213132	-0.0167348	-0.463648	0	-0.0484778	0	0	0	0	0.0605868	0	0.0301619	0	0.0136968
-0.207647	-0.322714	0.948719	-0.0154672	-0.0740799	-0.0386105	-0.188064	0	0	0	0	0	-0.161972	-0.0499323	0	-0.0814319	-0.0545738	0	-0.216164	-0.0164295	-0.4886	-0.0231232	-0.0650343	0	0	0	0	0.0686861	0	0.0383112	0	0.0149307
-0.211062	-0.340728	1.02103	-0.0175359	-0.0878097	-0.0442927	-0.191807	0	0	0	0	0	-0.173344	-0.0481729	0	-0.0745263	-0.0616266	0	-0.217555	-0.0154589	-0.505794	-0.0436579	-0.0764786	0	0	0	0	0.0740448	0	0.0435002	0	0.0155777
-0.236103	-0.523004	1.99258	-0.00213142	-0.250678	-0.0812377	-0.204432	0.136106	0.111334	0.0133464	0.0614629	0.0111463	-0.313297	-0.0428116	-0.0390918	-0.0100068	-0.185142	-0.0356238	-0.243	0	-0.852108	-0.276217	-0.229362	0	0	0	0	0.0922534	0	0.0409978	0	0.0191561
-0.234337	-0.534222	2.10954	0	-0.267803	-0.0797137	-0.192368	0.162639	0.130572	0.024689	0.0700321	0.0177136	-0.3301	-0.04302	-0.0482198	-0.00801835	-0.20144	-0.0476819	-0.239165	0	-0.938132	-0.300556	-0.247559	0	0	0	0	0.0889944	0	0.0322503	0	0.0167265
-0.207647	-0.322714	0.948719	-0.0154672	-0.0740799	-0.0386105	-0.188064	0	0	0	0	0	-0.161972	-0.0499323	0	-0.0814319	-0.0545738	0	-0.216164	-0.0164295	-0.4886	-0.0231232	-0.0650343	0	0	0	0	0.0686861	0	0.0383112	0	0.0149307
-0.186954	-0.254307	0.720553	-0.0063463	-0.0276094	-0.00627185	-0.177288	0	0	0	0	0	-0.117182	-0.0542167	0	-0.0991462	-0.0286206	0	-0.205873	-0.0125013	-0.424505	0	-0.0231337	0	0	0	0	0.0458657	0	0.0133186	0	0.00870233
-0.221482	-0.419475	1.33885	-0.0252949	-0.150485	-0.0619417	-0.208408	0	0	0	0	0	-0.2209	-0.0387144	-0.00330693	-0.0398048	-0.0941528	0	-0.220514	-0.00584821	-0.5804	-0.130771	-0.125824	0	0	0	0.00356557	0.0945241	0.00359996	0.0608063	0	0.0146806
-0.168954	-0.208581	0.604196	0	0	0	-0.167222	0	0	0	0	0	-0.0872027	-0.0521972	0	-0.101318	-0.012441	0	-0.195369	0	-0.378265	0	0	0	0	0	0	0.0259822	0	0	0	0
-0.231522	-0.473261	1.61879	-0.0194314	-0.192957	-0.0748738	-0.218878	0.048766	0.0448147	0	0.0199603	0	-0.261267	-0.03882	-0.0147487	-0.0213759	-0.132339	-0.00986889	-0.234718	0	-0.654114	-0.197404	-0.169966	0	0	0	0	0.0990092	0.00327353	0.0608367	0	0.0183978
-0.222453	-0.430075	1.38194	-0.0261717	-0.159261	-0.0636699	-0.210786	0	0	0	0	0	-0.227225	-0.0373453	-0.00356284	-0.03472	-0.0988717	0	-0.220652	-0.0039567	-0.59045	-0.142425	-0.132516	0	0	0	0.00490783	0.0967345	0.00486525	0.0622601	0	0.0139575
-0.229194	-0.552321	2.24937	0	-0.287531	-0.0818433	-0.165946	0.201343	0.156998	0.0437918	0.0825252	0.0307437	-0.356606	-0.0443003	-0.064046	-0.00995209	-0.222709	-0.0685131	-0.227955	0	-1.0775	-0.330834	-0.272801	0	0	0	0	0.0837566	0	0.0211133	0	0.0142724
-0.209395	-0.331644	0.984521	-0.0165121	-0.0808624	-0.0415085	-0.189915	0	0	0	0	0	-0.167619	-0.0490816	0	-0.0780551	-0.0580512	0	-0.216882	-0.0160131	-0.497135	-0.0333171	-0.0707177	0	0	0	0	0.0713592	0	0.0409253	0	0.0152914
-0.231236	-0.545044	2.21658	0	-0.282697	-0.0791019	-0.176095	0.189235	0.149321	0.0365374	0.0787779	0.0251713	-0.346519	-0.0432092	-0.0585685	-0.00767794	-0.217051	-0.0613205	-0.233287	0	-1.03166	-0.323467	-0.26543	0	0	0	0	0.085505	0	0.0236794	0	0.0148191
-0.221482	-0.419475	1.33885	-0.0252949	-0.150485	-0.0619417	-0.208408	0	0	0	0	0	-0.2209	-0.0387144	-0.00330693	-0.0398048	-0.0941528	0	-0.220514	-0.00584821	-0.5804	-0.130771	-0.125824	0	0	0	0.00356557	0.0945241	0.00359996	0.0608063	0	0.0146806
-0.236103	-0.523004	1.99258	-0.00213142	-0.250678	-0.0812377	-0.204432	0.136106	0.111334	0.0133464	0.0614629	0.0111463	-0.313297	-0.0428116	-0.0390918	-0.0100068	-0.185142	-0.0356238	-0.243	0	-0.852108	-0.276217	-0.229362	0	0	0	0	0.0922534	0	0.0409978	0	0.0191561
-0.231522	-0.473261	1.61879	-0.0194314	-0.192957	-0.0748738	-0.218878	0.048766	0.0448147	0	0.0199603	0	-0.261267	-0.03882	-0.0147487	-0.0213759	-0.132339	-0.00986889	-0.234718	0	-0.654114	-0.197404	-0.169966	0	0	0	0	0.0990092	0.00327353	0.0608367	0	0.0183978
-0.23621	-0.510282	1.8806	-0.00805006	-0.231779	-0.0813898	-0.213955	0.110866	0.0915958	0.00133185	0.0530937	0.00404562	-0.297515	-0.0415967	-0.0308025	-0.0123354	-0.169845	-0.0248974	-0.244847	0	-0.774063	-0.252332	-0.211471	0	0	0	0	0.0954203	0	0.0493085	0	0.02135
-0.223495	-0.440126	1.42633	-0.0264235	-0.167604	-0.0649009	-0.212948	0.00169877	0.00402656	0	0	0	-0.233786	-0.0361579	-0.00426984	-0.0301607	-0.103893	-0.0021779	-0.220998	-0.00181929	-0.601355	-0.154352	-0.139373	0	0	0	0.00529411	0.0983224	0.00565062	0.0638316	0	0.0138159
-0.236103	-0.523004	1.99258	-0.00213142	-0.250678	-0.0812377	-0.204432	0.136106	0.111334	0.0133464	0.0614629	0.0111463	-0.313297	-0.0428116	-0.0390918	-0.0100068	-0.185142	-0.0356238	-0.243	0	-0.852108	-0.276217	-0.229362	0	0	0	0	0.0922534	0	0.0409978	0	0.0191561
-0.204099	-0.305546	0.879112	-0.0133752	-0.0610758	-0.0326651	-0.184415	0	0	0	0	0	-0.150935	-0.0513477	0	-0.0876874	-0.0478468	0	-0.214484	-0.0168073	-0.471931	-0.00307375	-0.0538714	0	0	0	0	0.0634482	0	0.0329458	0	0.013956
-0.226352	-0.559463	2.28301	0	-0.291231	-0.0844433	-0.153742	0.214736	0.164814	0.051734	0.0850679	0.0368009	-0.370828	-0.0444944	-0.0688148	-0.0135692	-0.228236	-0.0761177	-0.223393	0	-1.12622	-0.335018	-0.27967	0	0	-0.00373411	0	0.0819379	0	0.020577	0	0.0129718
-0.223495	-0.440126	1.42633	-0.0264235	-0.167604	-0.0649009	-0.212948	0.00169877	0.00402656	0	0	0	-0.233786	-0.0361579	-0.00426984	-0.0301607	-0.103893	-0.0021779	-0.220998	-0.00181929	-0.601355	-0.154352	-0.139373	0	0	0	0.00529411	0.0983224	0.00565062	0.0638316	0	0.0138159
-0.216636	-0.378631	1.17421	-0.0215472	-0.117498	-0.0538831	-0.199676	0	0	0	0	0	-0.196537	-0.0437863	-0.00176632	-0.0585966	-0.076892	0	-0.219619	-0.0119165	-0.541823	-0.0859138	-0.100285	0	0	0	0	0.0849626	0	0.0535994	0	0.0163344
-0.23621	-0.510282	1.8806	-0.00805006	-0.231779	-0.0813898	-0.213955	0.110866	0.0915958	0.00133185	0.0530937	0.00404562	-0.297515	-0.0415967	-0.0308025	-0.0123354	-0.169845	-0.0248974	-0.244847	0	-0.774063	-0.252332	-0.211471	0	0	0	0	0.0954203	0	0.0493085	0	0.02135
-0.235119	-0.489783	1.71985	-0.0153433	-0.206994	-0.0793476	-0.222216	0.0723333	0.0630293	0	0.0340731	0	-0.275506	-0.040341	-0.0204341	-0.0164415	-0.147983	-0.0137134	-0.242409	0	-0.681786	-0.218883	-0.186039	0	0	0	0	0.0982859	0.000959227	0.0580466	0	0.0211164
-0.219309	-0.398708	1.25514	-0.0233975	-0.1336	-0.0581473	-0.20393	0	0	0	0	0	-0.208506	-0.0411719	-0.00255625	-0.049727	-0.0851437	0	-0.220069	-0.00916075	-0.560758	-0.107948	-0.112822	0	0	0	0.000875805	0.0902482	0.000557184	0.0578034	0	0.0161035
-0.217797	-0.388496	1.21438	-0.0224918	-0.125397	-0.0559788	-0.201785	0	0	0	0	0	-0.202523	-0.042543	-0.00220942	-0.0542327	-0.0810139	0	-0.220017	-0.0106732	-0.551188	-0.0968412	-0.10648	0	0	0	0	0.0877372	0	0.0560461	0	0.0163537
-0.160673	-0.193374	0.566694	0	0	0	-0.161963	0	0	0	0	0	-0.0761528	-0.0485916	0	-0.10032	-0.00676427	0	-0.191436	0	-0.362428	0	0	0	0	0	0	0.0181363	0	0	0	0
-0.236226	-0.497491	1.77217	-0.0130713	-0.214518	-0.0809852	-0.22236	0.0848332	0.0722626	0	0.041113	0	-0.282684	-0.041032	-0.0234688	-0.0142533	-0.155809	-0.0161694	-0.245711	0	-0.701156	-0.229864	-0.194323	0	0	0	0	0.0976161	0	0.0562274	0	0.0222266
-0.227619	-0.456829	1.52129	-0.0231657	-0.179737	-0.0700068	-0.215646	0.0257069	0.0265617	0	0.00593352	0	-0.247433	-0.0372987	-0.00923093	-0.02611	-0.117654	-0.00593915	-0.227147	0	-0.627498	-0.176092	-0.154284	0	0	0	0.00257189	0.0989938	0.00476953	0.062585	0	0.0158292
-0.226352	-0.559463	2.28301	0	-0.291231	-0.0844433	-0.153742	0.214736	0.164814	0.051734	0.0850679	0.0368009	-0.370828	-0.0444944	-0.0688148	-0.0135692	-0.228236	-0.0761177	-0.223393	0	-1.12622	-0.335018	-0.27967	0	0	-0.00373411	0	0.0819379	0	0.020577	0	0.0129718
-0.217797	-0.388496	1.21438	-0.0224918	-0.125397	-0.0559788	-0.201785	0	0	0	0	0	-0.202523	-0.042543	-0.00220942	-0.0542327	-0.0810139	0	-0.220017	-0.0106732	-0.551188	-0.0968412	-0.10648	0	0	0	0	0.0877372	0	0.0560461	0	0.0163537
-0.223495	-0.440126	1.42633	-0.0264235	-0.167604	-0.0649009	-0.212948	0.00169877	0.00402656	0	0	0	-0.233786	-0.0361579	-0.00426984	-0.0301607	-0.103893	-0.0021779	-0.220998	-0.00181929	-0.601355	-0.154352	-0.139373	0	0	0	0.00529411	0.0983224	0.00565062	0.0638316	0	0.0138159
-0.236226	-0.497491	1.77217	-0.0130713	-0.214518	-0.0809852	-0.22236	0.0848332	0.0722626	0	0.041113	0	-0.282684	-0.041032	-0.0234688	-0.0142533	-0.155809	-0.0161694	-0.245711	0	-0.701156	-0.229864	-0.194323	0	0	0	0	0.0976161	0	0.0562274	0	0.0222266
-0.186954	-0.254307	0.720553	-0.0063463	-0.0276094	-0.00627185	-0.177288	0	0	0	0	0	-0.117182	-0.0542167	0	-0.0991462	-0.0286206	0	-0.205873	-0.0125013	-0.424505	0	-0.0231337	0	0	0	0	0.0458657	0	0.0133186	0	0.00870233
-0.235119	-0.489783	1.71985	-0.0153433	-0.206994	-0.0793476	-0.222216	0.0723333	0.0630293	0	0.0340731	0	-0.275506	-0.040341	-0.0204341	-0.0164415	-0.147983	-0.0137134	-0.242409	0	-0.681786	-0.218883	-0.186039	0	0	0	0	0.0982859	0.000959227	0.0580466	0	0.0211164
-0.233317	-0.481453	1.66891	-0.0173997	-0.199839	-0.0771326	-0.220451	0.0605578	0.0540294	0	0.026993	0	-0.268328	-0.039621	-0.0175917	-0.0189928	-0.140114	-0.0118112	-0.238622	0	-0.667862	-0.208132	-0.177958	0	0	0	0	0.0985921	0.0020826	0.05953	0	0.0197386
-0.23621	-0.510282	1.8806	-0.00805006	-0.231779	-0.0813898	-0.213955	0.110866	0.0915958	0.00133185	0.0530937	0.00404562	-0.297515	-0.0415967	-0.0308025	-0.0123354	-0.169845	-0.0248974	-0.244847	0	-0.774063	-0.252332	-0.211471	0	0	0	0	0.0954203	0	0.0493085	0	0.02135
-0.229348	-0.46485	1.56972	-0.0212707	-0.18628	-0.0724295	-0.217087	0.0375104	0.0356493	0	0.0128979	0	-0.254303	-0.0381592	-0.0120269	-0.0238176	-0.124994	-0.00795712	-0.231179	0	-0.640784	-0.186797	-0.162108	0	0	0	0.000497254	0.0989247	0.00421529	0.0621817	0	0.0172058
-0.233317	-0.481453	1.66891	-0.0173997	-0.199839	-0.0771326	-0.220451	0.0605578	0.0540294	0	0.026993	0	-0.268328	-0.039621	-0.0175917	-0.0189928	-0.140114	-0.0118112	-0.238622	0	-0.667862	-0.208132	-0.177958	0	0	0	0	0.0985921	0.0020826	0.05953	0	0.0197386
-0.225331	-0.448384	1.4738	-0.0248655	-0.173666	-0.0673381	-0.213933	0.0145452	0.0162425	0	0	0	-0.2406	-0.0365764	-0.00658142	-0.0280828	-0.110516	-0.00401788	-0.223985	-0.000461541	-0.614647	-0.165553	-0.146662	0	0	0	0.00411669	0.0986779	0.00519931	0.0634163	0	0.0147857
-0.23621	-0.510282	1.8806	-0.00805006	-0.231779	-0.0813898	-0.213955	0.110866	0.0915958	0.00133185	0.0530937	0.00404562	-0.297515	-0.0415967	-0.0308025	-0.0123354	-0.169845	-0.0248974	-0.244847	0	-0.774063	-0.252332	-0.211471	0	0	0	0	0.0954203	0	0.0493085	0	0.02135
-0.215362	-0.3689	1.13481	-0.0205749	-0.109782	-0.0516553	-0.197617	0	0	0	0	0	-0.19064	-0.0449771	-0.00127223	-0.0628296	-0.0729222	0	-0.219208	-0.0130257	-0.532607	-0.0751509	-0.0941953	0	0	0	0	0.0821957	0	0.0511211	0	0.0162412
-0.201539	-0.296689	0.846072	-0.0122787	-0.0547302	-0.0291023	-0.183007	0	0	0	0	0	-0.144921	-0.052186	0	-0.0905366	-0.0442618	0	-0.213132	-0.0167348	-0.463648	0	-0.0484778	0	0	0	0	0.0605868	0	0.0301619	0	0.0136968
-0.221482	-0.419475	1.33885	-0.0252949	-0.150485	-0.0619417	-0.208408	0	0	0	0	0	-0.2209	-0.0387144	-0.00330693	-0.0398048	-0.0941528	0	-0.220514	-0.00584821	-0.5804	-0.130771	-0.125824	0	0	0	0.00356557	0.0945241	0.00359996	0.0608063	0	0.0146806
-0.229348	-0.46485	1.56972	-0.0212707	-0.18628	-0.0724295	-0.217087	0.0375104	0.0356493	0	0.0128979	0	-0.254303	-0.0381592	-0.0120269	-0.0238176	-0.124994	-0.00795712	-0.231179	0	-0.640784	-0.186797	-0.162108	0	0	0	0.000497254	0.0989247	0.00421529	0.0621817	0	0.0172058
-0.219309	-0.398708	1.25514	-0.0233975	-0.1336	-0.0581473	-0.20393	0	0	0	0	0	-0.208506	-0.0411719	-0.00255625	-0.049727	-0.0851437	0	-0.220069	-0.00916075	-0.560758	-0.107948	-0.112822	0	0	0	0.000875805	0.0902482	0.000557184	0.0578034	0	0.0161035
-0.204099	-0.305546	0.879112	-0.0133752	-0.0610758	-0.0326651	-0.184415	0	0	0	0	0	-0.150935	-0.0513477	0	-0.0876874	-0.0478468	0	-0.214484	-0.0168073	-0.471931	-0.00307375	-0.0538714	0	0	0	0	0.0634482	0	0.0329458	0	0.013956
-0.211062	-0.340728	1.02103	-0.0175359	-0.0878097	-0.0442927	-0.191807	0	0	0	0	0	-0.173344	-0.0481729	0	-0.0745263	-0.0616266	0	-0.217555	-0.0154589	-0.505794	-0.0436579	-0.0764786	0	0	0	0	0.0740448	0	0.0435002	0	0.0155777
-0.233317	-0.481453	1.66891	-0.0173997	-0.199839	-0.0771326	-0.220451	0.0605578	0.0540294	0	0.026993	0	-0.268328	-0.039621	-0.0175917	-0.0189928	-0.140114	-0.0118112	-0.238622	0	-0.667862	-0.208132	-0.177958	0	0	0	0	0.0985921	0.0020826	0.05953	0	0.0197386
-0.175459	-0.22324	0.642509	-0.00130754	-0.00831332	0	-0.170943	0	0	0	0	0	-0.0973661	-0.0534367	0	-0.101233	-0.0178862	0	-0.199279	-0.00499586	-0.394141	0	-0.00387186	0	0	0	0	0.0339058	0	0	0	0.0021609
-0.223495	-0.440126	1.42633	-0.0264235	-0.167604	-0.0649009	-0.212948	0.00169877	0.00402656	0	0	0	-0.233786	-0.0361579	-0.00426984	-0.0301607	-0.103893	-0.0021779	-0.220998	-0.00181929	-0.601355	-0.154352	-0.139373	0	0	0	0.00529411	0.0983224	0.00565062	0.0638316	0	0.0138159
-0.235119	-0.489783	1.71985	-0.0153433	-0.206994	-0.0793476	-0.222216	0.0723333	0.0630293	0	0.0340731	0	-0.275506	-0.040341	-0.0204341	-0.0164415	-0.147983	-0.0137134	-0.242409	0	-0.681786	-0.218883	-0.186039	0	0	0	0	0.0982859	0.000959227	0.0580466	0	0.0211164
-0.235119	-0.489783	1.71985	-0.0153433	-0.206994	-0.0793476	-0.222216	0.0723333	0.0630293	0	0.0340731	0	-0.275506	-0.040341	-0.0204341	-0.0164415	-0.147983	-0.0137134	-0.242409	0	-0.681786	-0.218883	-0.186039	0	0	0	0	0.0982859	0.000959227	0.0580466	0	0.0211164
-0.226352	-0.559463	2.28301	0	-0.291231	-0.0844433	-0.153742	0.214736	0.164814	0.051734	0.0850679	0.0368009	-0.370828	-0.0444944	-0.0688148	-0.0135692	-0.228236	-0.0761177	-0.223393	0	-1.12622	-0.335018	-0.27967	0	0	-0.00373411	0	0.0819379	0	0.020577	0	0.0129718
-0.211062	-0.340728	1.02103	-0.0175359	-0.0878097	-0.0442927	-0.191807	0	0	0	0	0	-0.173344	-0.0481729	0	-0.0745263	-0.0616266	0	-0.217555	-0.0154589	-0.505794	-0.0436579	-0.0764786	0	0	0	0	0.0740448	0	0.0435002	0	0.0155777
-0.221482	-0.419475	1.33885	-0.0252949	-0.150485	-0.0619417	-0.208408	0	0	0	0	0	-0.2209	-0.0387144	-0.00330693	-0.0398048	-0.0941528	0	-0.220514	-0.00584821	-0.5804	-0.130771	-0.125824	0	0	0	0.00356557	0.0945241	0.00359996	0.0608063	0	0.0146806
-0.219435	-0.573467	2.35243	0	-0.299221	-0.0887416	-0.126617	0.242578	0.180471	0.0670631	0.0893517	0.0489799	-0.400752	-0.0444366	-0.0788338	-0.0222124	-0.23893	-0.0923097	-0.211821	0	-1.23097	-0.342822	-0.293291	0	0	-0.0111597	0	0.0782926	0	0.0192397	0	0.00980948
-0.223495	-0.440126	1.42633	-0.0264235	-0.167604	-0.0649009	-0.212948	0.00169877	0.00402656	0	0	0	-0.233786	-0.0361579	-0.00426984	-0.0301607	-0.103893	-0.0021779	-0.220998	-0.00181929	-0.601355	-0.154352	-0.139373	0	0	0	0.00529411	0.0983224	0.00565062	0.0638316	0	0.0138159
-0.219309	-0.398708	1.25514	-0.0233975	-0.1336	-0.0581473	-0.20393	0	0	0	0	0	-0.208506	-0.0411719	-0.00255625	-0.049727	-0.0851437	0	-0.220069	-0.00916075	-0.560758	-0.107948	-0.112822	0	0	0	0.000875805	0.0902482	0.000557184	0.0578034	0	0.0161035
-0.235119	-0.489783	1.71985	-0.0153433	-0.206994	-0.0793476	-0.222216	0.0723333	0.0630293	0	0.0340731	0	-0.275506	-0.040341	-0.0204341	-0.0164415	-0.147983	-0.0137134	-0.242409	0	-0.681786	-0.218883	-0.186039	0	0	0	0	0.0982859	0.000959227	0.0580466	0	0.0211164
-0.211062	-0.340728	1.02103	-0.0175359	-0.0878097	-0.0442927	-0.191807	0	0	0	0	0	-0.173344	-0.0481729	0	-0.0745263	-0.0616266	0	-0.217555	-0.0154589	-0.505794	-0.0436579	-0.0764786	0	0	0	0	0.0740448	0	0.0435002	0	0.0155777
-0.231522	-0.473261	1.61879	-0.0194314	-0.192957	-0.0748738	-0.218878	0.048766	0.0448147	0	0.0199603	0	-0.261267	-0.03882	-0.0147487	-0.0213759	-0.132339	-0.00986889	-0.234718	0	-0.654114	-0.197404	-0.169966	0	0	0	0	0.0990092	0.00327353	0.0608367	0	0.0183978
-0.214444	-0.359571	1.0961	-0.0195743	-0.1023	-0.0495904	-0.195706	0	0	0	0	0	-0.184834	-0.0460925	-0.000636249	-0.0668593	-0.068876	0	-0.218376	-0.0138243	-0.523501	-0.0645192	-0.0882234	0	0	0	0	0.0795695	0	0.0485587	0	0.0160407
-0.220423	-0.40903	1.29655	-0.024391	-0.14193	-0.0601064	-0.206106	0	0	0	0	0	-0.21466	-0.0400306	-0.00299296	-0.0447414	-0.0895911	0	-0.220322	-0.00758456	-0.570521	-0.119277	-0.119262	0	0	0	0.00219053	0.0923586	0.00233735	0.0593247	0	0.0153322
-0.189909	-0.262566	0.740267	-0.00763921	-0.0324844	-0.011523	-0.178346	0	0	0	0	0	-0.122297	-0.0541101	0	-0.0981275	-0.0313583	0	-0.207247	-0.013839	-0.432059	0	-0.0280077	0	0	0	0	0.0488451	0	0.0171278	0	0.0102896
-0.219309	-0.398708	1.25514	-0.0233975	-0.1336	-0.0581473	-0.20393	0	0	0	0	0	-0.208506	-0.0411719	-0.00255625	-0.049727	-0.0851437	0	-0.220069	-0.00916075	-0.560758	-0.107948	-0.112822	0	0	0	0.000875805	0.0902482	0.000557184	0.0578034	0	0.0161035
-0.216636	-0.378631	1.17421	-0.0215472	-0.117498	-0.0538831	-0.199676	0	0	0	0	0	-0.196537	-0.0437863	-0.00176632	-0.0585966	-0.076892	0	-0.219619	-0.0119165	-0.541823	-0.0859138	-0.100285	0	0	0	0	0.0849626	0	0.0535994	0	0.0163344
-0.233317	-0.481453	1.66891	-0.0173997	-0.199839	-0.0771326	-0.220451	0.0605578	0.0540294	0	0.026993	0	-0.268328	-0.039621	-0.0175917	-0.0189928	-0.140114	-0.0118112	-0.238622	0	-0.667862	-0.208132	-0.177958	0	0	0	0	0.0985921	0.0020826	0.05953	0	0.0197386
-0.214444	-0.359571	1.0961	-0.0195743	-0.1023	-0.0495904	-0.195706	0	0	0	0	0	-0.184834	-0.0460925	-0.000636249	-0.0668593	-0.068876	0	-0.218376	-0.0138243	-0.523501	-0.0645192	-0.0882234	0	0	0	0	0.0795695	0	0.0485587	0	0.0160407
-0.215362	-0.3689	1.13481	-0.0205749	-0.109782	-0.0516553	-0.197617	0	0	0	0	0	-0.19064	-0.0449771	-0.00127223	-0.0628296	-0.0729222	0	-0.219208	-0.0130257	-0.532607	-0.0751509	-0.0941953	0	0	0	0	0.0821957	0	0.0511211	0	0.0162412
-0.221482	-0.419475	1.33885	-0.0252949	-0.150485	-0.0619417	-0.208408	0	0	0	0	0	-0.2209	-0.0387144	-0.00330693	-0.0398048	-0.0941528	0	-0.220514	-0.00584821	-0.5804	-0.130771	-0.125824	0	0	0	0.00356557	0.0945241	0.00359996	0.0608063	0	0.0146806
-0.223097	-0.566518	2.31734	0	-0.295116	-0.0867486	-0.140677	0.228494	0.172615	0.0594956	0.0873304	0.0428749	-0.385541	-0.0445597	-0.0737443	-0.0176353	-0.233663	-0.0840222	-0.218051	0	-1.17726	-0.338997	-0.286494	0	0	-0.00747099	0	0.080113	0	0.0199841	0	0.0114947
-0.236226	-0.497491	1.77217	-0.0130713	-0.214518	-0.0809852	-0.22236	0.0848332	0.0722626	0	0.041113	0	-0.282684	-0.041032	-0.0234688	-0.0142533	-0.155809	-0.0161694	-0.245711	0	-0.701156	-0.229864	-0.194323	0	0	0	0	0.0976161	0	0.0562274	0	0.0222266
-0.222453	-0.430075	1.38194	-0.0261717	-0.159261	-0.0636699	-0.210786	0	0	0	0	0	-0.227225	-0.0373453	-0.00356284	-0.03472	-0.0988717	0	-0.220652	-0.0039567	-0.59045	-0.142425	-0.132516	0	0	0	0.00490783	0.0967345	0.00486525	0.0622601	0	0.0139575
-0.225331	-0.448384	1.4738	-0.0248655	-0.173666	-0.0673381	-0.213933	0.0145452	0.0162425	0	0	0	-0.2406	-0.0365764	-0.00658142	-0.0280828	-0.110516	-0.00401788	-0.223985	-0.000461541	-0.614647	-0.165553	-0.146662	0	0	0	0.00411669	0.0986779	0.00519931	0.0634163	0	0.0147857
-0.219435	-0.573467	2.35243	0	-0.299221	-0.0887416	-0.126617	0.242578	0.180471	0.0670631	0.0893517	0.0489799	-0.400752	-0.0444366	-0.0788338	-0.0222124	-0.23893	-0.0923097	-0.211821	0	-1.23097	-0.342822	-0.293291	0	0	-0.0111597	0	0.0782926	0	0.0192397	0	0.00980948
-0.229194	-0.552321	2.24937	0	-0.287531	-0.0818433	-0.165946	0.201343	0.156998	0.0437918	0.0825252	0.0307437	-0.356606	-0.0443003	-0.064046	-0.00995209	-0.222709	-0.0685131	-0.227955	0	-1.0775	-0.330834	-0.272801	0	0	0	0	0.0837566	0	0.0211133	0	0.0142724
-0.220423	-0.40903	1.29655	-0.024391	-0.14193	-0.0601064	-0.206106	0	0	0	0	0	-0.21466	-0.0400306	-0.00299296	-0.0447414	-0.0895911	0	-0.220322	-0.00758456	-0.570521	-0.119277	-0.119262	0	0	0	0.00219053	0.0923586	0.00233735	0.0593247	0	0.0153322
-0.212647	-0.349967	1.05827	-0.0185383	-0.0949277	-0.0469609	-0.193744	0	0	0	0	0	-0.179147	-0.0472058	0	-0.0708459	-0.0653063	0	-0.218182	-0.0147655	-0.514581	-0.054146	-0.082322	0	0	0	0	0.0767438	0	0.0460377	0	0.0157906
-0.201539	-0.296689	0.846072	-0.0122787	-0.0547302	-0.0291023	-0.183007	0	0	0	0	0	-0.144921	-0.052186	0	-0.0905366	-0.0442618	0	-0.213132	-0.0167348	-0.463648	0	-0.0484778	0	0	0	0	0.0605868	0	0.0301619	0	0.0136968
-0.19822	-0.58711	2.49839	0	-0.309922	-0.088631	-0.0615114	0.296948	0.226034	0.0998025	0.100956	0.0749159	-0.46168	-0.0452783	-0.103787	-0.0389254	-0.262273	-0.134515	-0.199191	0	-1.47102	-0.353925	-0.323898	-0.027875	0.0183099	-0.0176715	0	0.0715151	0	0.000967605	0.0111536	0
-0.225331	-0.448384	1.4738	-0.0248655	-0.173666	-0.0673381	-0.213933	0.0145452	0.0162425	0	0	0	-0.2406	-0.0365764	-0.00658142	-0.0280828	-0.110516	-0.00401788	-0.223985	-0.000461541	-0.614647	-0.165553	-0.146662	0	0	0	0.00411669	0.0986779	0.00519931	0.0634163	0	0.0147857
-0.219435	-0.573467	2.35243	0	-0.299221	-0.0887416	-0.126617	0.242578	0.180471	0.0670631	0.0893517	0.0489799	-0.400752	-0.0444366	-0.0788338	-0.0222124	-0.23893	-0.0923097	-0.211821	0	-1.23097	-0.342822	-0.293291	0	0	-0.0111597	0	0.0782926	0	0.0192397	0	0.00980948
-0.235119	-0.489783	1.71985	-0.0153433	-0.206994	-0.0793476	-0.222216	0.0723333	0.0630293	0	0.0340731	0	-0.275506	-0.040341	-0.0204341	-0.0164415	-0.147983	-0.0137134	-0.242409	0	-0.681786	-0.218883	-0.186039	0	0	0	0	0.0982859	0.000959227	0.0580466	0	0.0211164
-0.232837	-0.539162	2.17016	0	-0.275931	-0.0784228	-0.184916	0.176464	0.140317	0.0302416	0.0744199	0.0209639	-0.338749	-0.0427061	-0.0530715	-0.00719911	-0.209873	-0.054419	-0.236815	0	-0.985033	-0.313042	-0.256889	0	0	0	0	0.0872362	0	0.0274773	0	0.0153958
-0.198648	-0.288027	0.813909	-0.0112193	-0.04859	-0.02545	-0.181681	0	0	0	0	0	-0.138832	-0.0529617	0	-0.0931354	-0.0406078	0	-0.211534	-0.016498	-0.455484	0	-0.0431499	0	0	0	0	0.0576948	0	0.027369	0	0.0134477
-0.225331	-0.448384	1.4738	-0.0248655	-0.173666	-0.0673381	-0.213933	0.0145452	0.0162425	0	0	0	-0.2406	-0.0365764	-0.00658142	-0.0280828	-0.110516	-0.00401788	-0.223985	-0.000461541	-0.614647	-0.165553	-0.146662	0	0	0	0.00411669	0.0986779	0.00519931	0.0634163	0	0.0147857
-0.233317	-0.481453	1.66891	-0.0173997	-0.199839	-0.0771326	-0.220451	0.0605578	0.0540294	0	0.026993	0	-0.268328	-0.039621	-0.0175917	-0.0189928	-0.140114	-0.0118112	-0.238622	0	-0.667862	-0.208132	-0.177958	0	0	0	0	0.0985921	0.0020826	0.05953	0	0.0197386
-0.148154	-0.171354	0.512135	0	0	0	-0.15352	0	0	0	0	0	-0.0601432	-0.0430846	0	-0.0978503	0	0	-0.184665	0	-0.338807	0	0	0	0	0	0	0.00657812	0	0	0	0
-0.207647	-0.322714	0.948719	-0.0154672	-0.0740799	-0.0386105	-0.188064	0	0	0	0	0	-0.161972	-0.0499323	0	-0.0814319	-0.0545738	0	-0.216164	-0.0164295	-0.4886	-0.0231232	-0.0650343	0	0	0	0	0.0686861	0	0.0383112	0	0.0149307
-0.204394	-0.584779	2.46035	0	-0.307443	-0.0896382	-0.0798333	0.282808	0.214124	0.0923358	0.0975797	0.0683865	-0.446664	-0.0452824	-0.0969636	-0.0346646	-0.25666	-0.122882	-0.202325	0	-1.40613	-0.350961	-0.314112	-0.0206211	0.0123837	-0.016007	0	0.0738033	0	0.00744838	0.00904777	0
-0.207647	-0.322714	0.948719	-0.0154672	-0.0740799	-0.0386105	-0.188064	0	0	0	0	0	-0.161972	-0.0499323	0	-0.0814319	-0.0545738	0	-0.216164	-0.0164295	-0.4886	-0.0231232	-0.0650343	0	0	0	0	0.0686861	0	0.0383112	0	0.0149307
-0.234337	-0.534222	2.10954	0	-0.267803	-0.0797137	-0.192368	0.162639	0.130572	0.024689	0.0700321	0.0177136	-0.3301	-0.04302	-0.0482198	-0.00801835	-0.20144	-0.0476819	-0.239165	0	-0.938132	-0.300556	-0.247559	0	0	0	0	0.0889944	0	0.0322503	0	0.0167265
-0.236383	-0.516784	1.93593	-0.00518274	-0.24112	-0.0815164	-0.209518	0.123169	0.101414	0.00721667	0.0571475	0.00780913	-0.305289	-0.0421132	-0.0347852	-0.0109092	-0.177225	-0.0301626	-0.244097	0	-0.812239	-0.264254	-0.220365	0	0	0	0	0.0939857	0	0.0452054	0	0.0201821
-0.223495	-0.440126	1.42633	-0.0264235	-0.167604	-0.0649009	-0.212948	0.00169877	0.00402656	0	0	0	-0.233786	-0.0361579	-0.00426984	-0.0301607	-0.103893	-0.0021779	-0.220998	-0.00181929	-0.601355	-0.154352	-0.139373	0	0	0	0.00529411	0.0983224	0.00565062	0.0638316	0	0.0138159
-0.235119	-0.489783	1.71985	-0.0153433	-0.206994	-0.0793476	-0.222216	0.0723333	0.0630293	0	0.0340731	0	-0.275506	-0.040341	-0.0204341	-0.0164415	-0.147983	-0.0137134	-0.242409	0	-0.681786	-0.218883	-0.186039	0	0	0	0	0.0982859	0.000959227	0.0580466	0	0.0211164
-0.23621	-0.510282	1.8806	-0.00805006	-0.231779	-0.0813898	-0.213955	0.110866	0.0915958	0.00133185	0.0530937	0.00404562	-0.297515	-0.0415967	-0.0308025	-0.0123354	-0.169845	-0.0248974	-0.244847	0	-0.774063	-0.252332	-0.211471	0	0	0	0	0.0954203	0	0.0493085	0	0.02135
-0.212647	-0.349967	1.05827	-0.0185383	-0.0949277	-0.0469609	-0.193744	0	0	0	0	0	-0.179147	-0.0472058	0	-0.0708459	-0.0653063	0	-0.218182	-0.0147655	-0.514581	-0.054146	-0.082322	0	0	0	0	0.0767438	0	0.0460377	0	0.0157906
-0.207647	-0.322714	0.948719	-0.0154672	-0.0740799	-0.0386105	-0.188064	0	0	0	0	0	-0.161972	-0.0499323	0	-0.0814319	-0.0545738	0	-0.216164	-0.0164295	-0.4886	-0.0231232	-0.0650343	0	0	0	0	0.0686861	0	0.0383112	0	0.0149307
-0.215362	-0.3689	1.13481	-0.0205749	-0.109782	-0.0516553	-0.197617	0	0	0	0	0	-0.19064	-0.0449771	-0.00127223	-0.0628296	-0.0729222	0	-0.219208	-0.0130257	-0.532607	-0.0751509	-0.0941953	0	0	0	0	0.0821957	0	0.0511211	0	0.0162412
-0.209395	-0.331644	0.984521	-0.0165121	-0.0808624	-0.0415085	-0.189915	0	0	0	0	0	-0.167619	-0.0490816	0	-0.0780551	-0.0580512	0	-0.216882	-0.0160131	-0.497135	-0.0333171	-0.0707177	0	0	0	0	0.0713592	0	0.0409253	0	0.0152914
-0.227619	-0.456829	1.52129	-0.0231657	-0.179737	-0.0700068	-0.215646	0.0257069	0.0265617	0	0.00593352	0	-0.247433	-0.0372987	-0.00923093	-0.02611	-0.117654	-0.00593915	-0.227147	0	-0.627498	-0.176092	-0.154284	0	0	0	0.00257189	0.0989938	0.00476953	0.062585	0	0.0158292
-0.209395	-0.331644	0.984521	-0.0165121	-0.0808624	-0.0415085	-0.189915	0	0	0	0	0	-0.167619	-0.0490816	0	-0.0780551	-0.0580512	0	-0.216882	-0.0160131	-0.497135	-0.0333171	-0.0707177	0	0	0	0	0.0713592	0	0.0409253	0	0.0152914
-0.223097	-0.566518	2.31734	0	-0.295116	-0.0867486	-0.140677	0.228494	0.172615	0.0594956	0.0873304	0.0428749	-0.385541	-0.0445597	-0.0737443	-0.0176353	-0.233663	-0.0840222	-0.218051	0	-1.17726	-0.338997	-0.286494	0	0	-0.00747099	0	0.080113	0	0.0199841	0	0.0114947
-0.236226	-0.497491	1.77217	-0.0130713	-0.214518	-0.0809852	-0.22236	0.0848332	0.0722626	0	0.041113	0	-0.282684	-0.041032	-0.0234688	-0.0142533	-0.155809	-0.0161694	-0.245711	0	-0.701156	-0.229864	-0.194323	0	0	0	0	0.0976161	0	0.0562274	0	0.0222266
-0.236292	-0.504006	1.82619	-0.010684	-0.222971	-0.0812358	-0.218059	0.0979603	0.0820131	0	0.047875	0	-0.289803	-0.0411405	-0.0268749	-0.0132994	-0.162346	-0.0202969	-0.245316	0	-0.737155	-0.24114	-0.202797	0	0	0	0	0.0968241	0	0.0530148	0	0.021975
-0.227619	-0.456829	1.52129	-0.0231657	-0.179737	-0.0700068	-0.215646	0.0257069	0.0265617	0	0.00593352	0	-0.247433	-0.0372987	-0.00923093	-0.02611	-0.117654	-0.00593915	-0.227147	0	-0.627498	-0.176092	-0.154284	0	0	0	0.00257189	0.0989938	0.00476953	0.062585	0	0.0158292
-0.221482	-0.419475	1.33885	-0.0252949	-0.150485	-0.0619417	-0.208408	0	0	0	0	0	-0.2209	-0.0387144	-0.00330693	-0.0398048	-0.0941528	0	-0.220514	-0.00584821	-0.5804	-0.130771	-0.125824	0	0	0	0.00356557	0.0945241	0.00359996	0.0608063	0	0.0146806
-0.229194	-0.552321	2.24937	0	-0.287531	-0.0818433	-0.165946	0.201343	0.156998	0.0437918	0.0825252	0.0307437	-0.356606	-0.0443003	-0.064046	-0.00995209	-0.222709	-0.0685131	-0.227955	0	-1.0775	-0.330834	-0.272801	0	0	0	0	0.0837566	0	0.0211133	0	0.0142724
-0.229348	-0.46485	1.56972	-0.0212707	-0.18628	-0.0724295	-0.217087	0.0375104	0.0356493	0	0.0128979	0	-0.254303	-0.0381592	-0.0120269	-0.0238176	-0.124994	-0.00795712	-0.231179	0	-0.640784	-0.186797	-0.162108	0	0	0	0.000497254	0.0989247	0.00421529	0.0621817	0	0.0172058
-0.226352	-0.559463	2.28301	0	-0.291231	-0.0844433	-0.153742	0.214736	0.164814	0.051734	0.0850679	0.0368009	-0.370828	-0.0444944	-0.0688148	-0.0135692	-0.228236	-0.0761177	-0.223393	0	-1.12622	-0.335018	-0.27967	0	0	-0.00373411	0	0.0819379	0	0.020577	0	0.0129718
-0.236226	-0.497491	1.77217	-0.0130713	-0.214518	-0.0809852	-0.22236	0.0848332	0.0722626	0	0.041113	0	-0.282684	-0.041032	-0.0234688	-0.0142533	-0.155809	-0.0161694	-0.245711	0	-0.701156	-0.229864	-0.194323	0	0	0	0	0.0976161	0	0.0562274	0	0.0222266
-0.18098	-0.238268	0.681413	-0.00375178	-0.0178363	0	-0.174531	0	0	0	0	0	-0.10717	-0.0541185	0	-0.100658	-0.0233017	0	-0.202956	-0.00923615	-0.409345	0	-0.0134456	0	0	0	0	0.0399133	0	0.00597227	0	0.00556373
-0.23621	-0.510282	1.8806	-0.00805006	-0.231779	-0.0813898	-0.213955	0.110866	0.0915958	0.00133185	0.0530937	0.00404562	-0.297515	-0.0415967	-0.0308025	-0.0123354	-0.169845	-0.0248974	-0.244847	0	-0.774063	-0.252332	-0.211471	0	0	0	0	0.0954203	0	0.0493085	0	0.02135
-0.192829	-0.270986	0.760235	-0.00891332	-0.0374223	-0.0167478	-0.179339	0	0	0	0	0	-0.127486	-0.0539513	0	-0.0970057	-0.0341226	0	-0.208569	-0.0150933	-0.439676	0	-0.0329032	0	0	0	0	0.0518392	0	0.0209223	0	0.0118172
-0.226352	-0.559463	2.28301	0	-0.291231	-0.0844433	-0.153742	0.214736	0.164814	0.051734	0.0850679	0.0368009	-0.370828	-0.0444944	-0.0688148	-0.0135692	-0.228236	-0.0761177	-0.223393	0	-1.12622	-0.335018	-0.27967	0	0	-0.00373411	0	0.0819379	0	0.020577	0	0.0129718
-0.232837	-0.539162	2.17016	0	-0.275931	-0.0784228	-0.184916	0.176464	0.140317	0.0302416	0.0744199	0.0209639	-0.338749	-0.0427061	-0.0530715	-0.00719911	-0.209873	-0.054419	-0.236815	0	-0.985033	-0.313042	-0.256889	0	0	0	0	0.0872362	0	0.0274773	0	0.0153958
-0.219309	-0.398708	1.25514	-0.0233975	-0.1336	-0.0581473	-0.20393	0	0	0	0	0	-0.208506	-0.0411719	-0.00255625	-0.049727	-0.0851437	0	-0.220069	-0.00916075	-0.560758	-0.107948	-0.112822	0	0	0	0.000875805	0.0902482	0.000557184	0.0578034	0	0.0161035
-0.227619	-0.456829	1.52129	-0.0231657	-0.179737	-0.0700068	-0.215646	0.0257069	0.0265617	0	0.00593352	0	-0.247433	-0.0372987	-0.00923093	-0.02611	-0.117654	-0.00593915	-0.227147	0	-0.627498	-0.176092	-0.154284	0	0	0	0.00257189	0.0989938	0.00476953	0.062585	0	0.0158292
-0.227619	-0.456829	1.52129	-0.0231657	-0.179737	-0.0700068	-0.215646	0.0257069	0.0265617	0	0.00593352	0	-0.247433	-0.0372987	-0.00923093	-0.02611	-0.117654	-0.00593915	-0.227147	0	-0.627498	-0.176092	-0.154284	0	0	0	0.00257189	0.0989938	0.00476953	0.062585	0	0.0158292
-0.214444	-0.359571	1.0961	-0.0195743	-0.1023	-0.0495904	-0.195706	0	0	0	0	0	-0.184834	-0.0460925	-0.000636249	-0.0668593	-0.068876	0	-0.218376	-0.0138243	-0.523501	-0.0645192	-0.0882234	0	0	0	0	0.0795695	0	0.0485587	0	0.0160407
-0.178475	-0.230935	0.661865	-0.00264605	-0.0131552	0	-0.172955	0	0	0	0	0	-0.102214	-0.0536966	0	-0.100918	-0.0204719	0	-0.200898	-0.00705152	-0.401633	0	-0.00863958	0	0	0	0	0.0371688	0	0.00237986	0	0.00400302
-0.222453	-0.430075	1.38194	-0.0261717	-0.159261	-0.0636699	-0.210786	0	0	0	0	0	-0.227225	-0.0373453	-0.00356284	-0.03472	-0.0988717	0	-0.220652	-0.0039567	-0.59045	-0.142425	-0.132516	0	0	0	0.00490783	0.0967345	0.00486525	0.0622601	0	0.0139575
-0.223495	-0.440126	1.42633	-0.0264235	-0.167604	-0.0649009	-0.212948	0.00169877	0.00402656	0	0	0	-0.233786	-0.0361579	-0.00426984	-0.0301607	-0.103893	-0.0021779	-0.220998	-0.00181929	-0.601355	-0.154352	-0.139373	0	0	0	0.00529411	0.0983224	0.00565062	0.0638316	0	0.0138159
-0.236383	-0.516784	1.93593	-0.00518274	-0.24112	-0.0815164	-0.209518	0.123169	0.101414	0.00721667	0.0571475	0.00780913	-0.305289	-0.0421132	-0.0347852	-0.0109092	-0.177225	-0.0301626	-0.244097	0	-0.812239	-0.264254	-0.220365	0	0	0	0	0.0939857	0	0.0452054	0	0.0201821
-0.23621	-0.510282	1.8806	-0.00805006	-0.231779	-0.0813898	-0.213955	0.110866	0.0915958	0.00133185	0.0530937	0.00404562	-0.297515	-0.0415967	-0.0308025	-0.0123354	-0.169845	-0.0248974	-0.244847	0	-0.774063	-0.252332	-0.211471	0	0	0	0	0.0954203	0	0.0493085	0	0.02135
-0.156547	-0.18597	0.548256	0	0	0	-0.159257	0	0	0	0	0	-0.0707505	-0.0467691	0	-0.0996474	-0.00389131	0	-0.189348	0	-0.354591	0	0	0	0	0	0	0.0142517	0	0	0	0
-0.231522	-0.473261	1.61879	-0.0194314	-0.192957	-0.0748738	-0.218878	0.048766	0.0448147	0	0.0199603	0	-0.261267	-0.03882	-0.0147487	-0.0213759	-0.132339	-0.00986889	-0.234718	0	-0.654114	-0.197404	-0.169966	0	0	0	0	0.0990092	0.00327353	0.0608367	0	0.0183978
-0.233317	-0.481453	1.66891	-0.0173997	-0.199839	-0.0771326	-0.220451	0.0605578	0.0540294	0	0.026993	0	-0.268328	-0.039621	-0.0175917	-0.0189928	-0.140114	-0.0118112	-0.238622	0	-0.667862	-0.208132	-0.177958	0	0	0	0	0.0985921	0.0020826	0.05953	0	0.0197386
-0.229194	-0.552321	2.24937	0	-0.287531	-0.0818433	-0.165946	0.201343	0.156998	0.0437918	0.0825252	0.0307437	-0.356606	-0.0443003	-0.064046	-0.00995209	-0.222709	-0.0685131	-0.227955	0	-1.0775	-0.330834	-0.272801	0	0	0	0	0.0837566	0	0.0211133	0	0.0142724
-0.215362	-0.3689	1.13481	-0.0205749	-0.109782	-0.0516553	-0.197617	0	0	0	0	0	-0.19064	-0.0449771	-0.00127223	-0.0628296	-0.0729222	0	-0.219208	-0.0130257	-0.532607	-0.0751509	-0.0941953	0	0	0	0	0.0821957	0	0.0511211	0	0.0162412
-0.231236	-0.545044	2.21658	0	-0.282697	-0.0791019	-0.176095	0.189235	0.149321	0.0365374	0.0787779	0.0251713	-0.346519	-0.0432092	-0.0585685	-0.00767794	-0.217051	-0.0613205	-0.233287	0	-1.03166	-0.323467	-0.26543	0	0	0	0	0.085505	0	0.0236794	0	0.0148191
-0.221482	-0.419475	1.33885	-0.0252949	-0.150485	-0.0619417	-0.208408	0	0	0	0	0	-0.2209	-0.0387144	-0.00330693	-0.0398048	-0.0941528	0	-0.220514	-0.00584821	-0.5804	-0.130771	-0.125824	0	0	0	0.00356557	0.0945241	0.00359996	0.0608063	0	0.0146806
-0.184038	-0.246285	0.701097	-0.00505322	-0.0228609	-0.00106412	-0.176195	0	0	0	0	0	-0.112134	-0.0542332	0	-0.100027	-0.025859	0	-0.204359	-0.0110411	-0.417017	0	-0.0182829	0	0	0	0	0.0429394	0	0.00948757	0	0.00704311
-0.236383	-0.516784	1.93593	-0.00518274	-0.24112	-0.0815164	-0.209518	0.123169	0.101414	0.00721667	0.0571475	0.00780913	-0.305289	-0.0421132	-0.0347852	-0.0109092	-0.177225	-0.0301626	-0.244097	0	-0.812239	-0.264254	-0.220365	0	0	0	0	0.0939857	0	0.0452054	0	0.0201821
-0.212647	-0.349967	1.05827	-0.0185383	-0.0949277	-0.0469609	-0.193744	0	0	0	0	0	-0.179147	-0.0472058	0	-0.0708459	-0.0653063	0	-0.218182	-0.0147655	-0.514581	-0.054146	-0.082322	0	0	0	0	0.0767438	0	0.0460377	0	0.0157906
-0.236103	-0.523004	1.99258	-0.00213142	-0.250678	-0.0812377	-0.204432	0.136106	0.111334	0.0133464	0.0614629	0.0111463	-0.313297	-0.0428116	-0.0390918	-0.0100068	-0.185142	-0.0356238	-0.243	0	-0.852108	-0.276217	-0.229362	0	0	0	0	0.0922534	0	0.0409978	0	0.0191561
-0.216636	-0.378631	1.17421	-0.0215472	-0.117498	-0.0538831	-0.199676	0	0	0	0	0	-0.196537	-0.0437863	-0.00176632	-0.0585966	-0.076892	0	-0.219619	-0.0119165	-0.541823	-0.0859138	-0.100285	0	0	0	0	0.0849626	0	0.0535994	0	0.0163344
-0.233317	-0.481453	1.66891	-0.0173997	-0.199839	-0.0771326	-0.220451	0.0605578	0.0540294	0	0.026993	0	-0.268328	-0.039621	-0.0175917	-0.0189928	-0.140114	-0.0118112	-0.238622	0	-0.667862	-0.208132	-0.177958	0	0	0	0	0.0985921	0.0020826	0.05953	0	0.0197386
-0.225331	-0.448384	1.4738	-0.0248655	-0.173666	-0.0673381	-0.213933	0.0145452	0.0162425	0	0	0	-0.2406	-0.0365764	-0.00658142	-0.0280828	-0.110516	-0.00401788	-0.223985	-0.000461541	-0.614647	-0.165553	-0.146662	0	0	0	0.00411669	0.0986779	0.00519931	0.0634163	0	0.0147857
-0.219435	-0.573467	2.35243	0	-0.299221	-0.0887416	-0.126617	0.242578	0.180471	0.0670631	0.0893517	0.0489799	-0.400752	-0.0444366	-0.0788338	-0.0222124	-0.23893	-0.0923097	-0.211821	0	-1.23097	-0.342822	-0.293291	0	0	-0.0111597	0	0.0782926	0	0.0192397	0	0.00980948
-0.192829	-0.270986	0.760235	-0.00891332	-0.0374223	-0.0167478	-0.179339	0	0	0	0	0	-0.127486	-0.0539513	0	-0.0970057	-0.0341226	0	-0.208569	-0.0150933	-0.439676	0	-0.0329032	0	0	0	0	0.0518392	0	0.0209223	0	0.0118172
-0.209395	-0.331644	0.984521	-0.0165121	-0.0808624	-0.0415085	-0.189915	0	0	0	0	0	-0.167619	-0.0490816	0	-0.0780551	-0.0580512	0	-0.216882	-0.0160131	-0.497135	-0.0333171	-0.0707177	0	0	0	0	0.0713592	0	0.0409253	0	0.0152914
-0.189909	-0.262566	0.740267	-0.00763921	-0.0324844	-0.011523	-0.178346	0	0	0	0	0	-0.122297	-0.0541101	0	-0.0981275	-0.0313583	0	-0.207247	-0.013839	-0.432059	0	-0.0280077	0	0	0	0	0.0488451	0	0.0171278	0	0.0102896
-0.236383	-0.516784	1.93593	-0.00518274	-0.24112	-0.0815164	-0.209518	0.123169	0.101414	0.00721667	0.0571475	0.00780913	-0.305289	-0.0421132	-0.0347852	-0.0109092	-0.177225	-0.0301626	-0.244097	0	-0.812239	-0.264254	-0.220365	0	0	0	0	0.0939857	0	0.0452054	0	0.0201821
-0.223495	-0.440126	1.42633	-0.0264235	-0.167604	-0.0649009	-0.212948	0.00169877	0.00402656	0	0	0	-0.233786	-0.0361579	-0.00426984	-0.0301607	-0.103893	-0.0021779	-0.220998	-0.00181929	-0.601355	-0.154352	-0.139373	0	0	0	0.00529411	0.0983224	0.00565062	0.0638316	0	0.0138159
-0.229194	-0.552321	2.24937	0	-0.287531	-0.0818433	-0.165946	0.201343	0.156998	0.0437918	0.0825252	0.0307437	-0.356606	-0.0443003	-0.064046	-0.00995209	-0.222709	-0.0685131	-0.227955	0	-1.0775	-0.330834	-0.272801	0	0	0	0	0.0837566	0	0.0211133	0	0.0142724
-0.156547	-0.18597	0.548256	0	0	0	-0.159257	0	0	0	0	0	-0.0707505	-0.0467691	0	-0.0996474	-0.00389131	0	-0.189348	0	-0.354591	0	0	0	0	0	0	0.0142517	0	0	0	0
-0.184038	-0.246285	0.701097	-0.00505322	-0.0228609	-0.00106412	-0.176195	0	0	0	0	0	-0.112134	-0.0542332	0	-0.100027	-0.025859	0	-0.204359	-0.0110411	-0.417017	0	-0.0182829	0	0	0	0	0.0429394	0	0.00948757	0	0.00704311
-0.231522	-0.473261	1.61879	-0.0194314	-0.192957	-0.0748738	-0.218878	0.048766	0.0448147	0	0.0199603	0	-0.261267	-0.03882	-0.0147487	-0.0213759	-0.132339	-0.00986889	-0.234718	0	-0.654114	-0.197404	-0.169966	0	0	0	0	0.0990092	0.00327353	0.0608367	0	0.0183978
-0.225331	-0.448384	1.4738	-0.0248655	-0.173666	-0.0673381	-0.213933	0.0145452	0.0162425	0	0	0	-0.2406	-0.0365764	-0.00658142	-0.0280828	-0.110516	-0.00401788	-0.223985	-0.000461541	-0.614647	-0.165553	-0.146662	0	0	0	0.00411669	0.0986779	0.00519931	0.0634163	0	0.0147857
-0.236103	-0.523004	1.99258	-0.00213142	-0.250678	-0.0812377	-0.204432	0.136106	0.111334	0.0133464	0.0614629	0.0111463	-0.313297	-0.0428116	-0.0390918	-0.0100068	-0.185142	-0.0356238	-0.243	0	-0.852108	-0.276217	-0.229362	0	0	0	0	0.0922534	0	0.0409978	0	0.0191561
-0.226352	-0.559463	2.28301	0	-0.291231	-0.0844433	-0.153742	0.214736	0.164814	0.051734	0.0850679	0.0368009	-0.370828	-0.0444944	-0.0688148	-0.0135692	-0.228236	-0.0761177	-0.223393	0	-1.12622	-0.335018	-0.27967	0	0	-0.00373411	0	0.0819379	0	0.020577	0	0.0129718
-0.229348	-0.46485	1.56972	-0.0212707	-0.18628	-0.0724295	-0.217087	0.0375104	0.0356493	0	0.0128979	0	-0.254303	-0.0381592	-0.0120269	-0.0238176	-0.124994	-0.00795712	-0.231179	0	-0.640784	-0.186797	-0.162108	0	0	0	0.000497254	0.0989247	0.00421529	0.0621817	0	0.0172058
-0.215362	-0.3689	1.13481	-0.0205749	-0.109782	-0.0516553	-0.197617	0	0	0	0	0	-0.19064	-0.0449771	-0.00127223	-0.0628296	-0.0729222	0	-0.219208	-0.0130257	-0.532607	-0.0751509	-0.0941953	0	0	0	0	0.0821957	0	0.0511211	0	0.0162412
-0.229348	-0.46485	1.56972	-0.0212707	-0.18628	-0.0724295	-0.217087	0.0375104	0.0356493	0	0.0128979	0	-0.254303	-0.0381592	-0.0120269	-0.0238176	-0.124994	-0.00795712	-0.231179	0	-0.640784	-0.186797	-0.162108	0	0	0	0.000497254	0.0989247	0.00421529	0.0621817	0	0.0172058
-0.204394	-0.584779	2.46035	0	-0.307443	-0.0896382	-0.0798333	0.282808	0.214124	0.0923358	0.0975797	0.0683865	-0.446664	-0.0452824	-0.0969636	-0.0346646	-0.25666	-0.122882	-0.202325	0	-1.40613	-0.350961	-0.314112	-0.0206211	0.0123837	-0.016007	0	0.0738033	0	0.00744838	0.00904777	0
-0.233317	-0.481453	1.66891	-0.0173997	-0.199839	-0.0771326	-0.220451	0.0605578	0.0540294	0	0.026993	0	-0.268328	-0.039621	-0.0175917	-0.0189928	-0.140114	-0.0118112	-0.238622	0	-0.667862	-0.208132	-0.177958	0	0	0	0	0.0985921	0.0020826	0.05953	0	0.0197386
-0.236226	-0.497491	1.77217	-0.0130713	-0.214518	-0.0809852	-0.22236	0.0848332	0.0722626	0	0.041113	0	-0.282684	-0.041032	-0.0234688	-0.0142533	-0.155809	-0.0161694	-0.245711	0	-0.701156	-0.229864	-0.194323	0	0	0	0	0.0976161	0	0.0562274	0	0.0222266
-0.227619	-0.456829	1.52129	-0.0231657	-0.179737	-0.0700068	-0.215646	0.0257069	0.0265617	0	0.00593352	0	-0.247433	-0.0372987	-0.00923093	-0.02611	-0.117654	-0.00593915	-0.227147	0	-0.627498	-0.176092	-0.154284	0	0	0	0.00257189	0.0989938	0.00476953	0.062585	0	0.0158292
-0.217797	-0.388496	1.21438	-0.0224918	-0.125397	-0.0559788	-0.201785	0	0	0	0	0	-0.202523	-0.042543	-0.00220942	-0.0542327	-0.0810139	0	-0.220017	-0.0106732	-0.551188	-0.0968412	-0.10648	0	0	0	0	0.0877372	0	0.0560461	0	0.0163537
-0.235428	-0.528834	2.05048	0	-0.259875	-0.0806386	-0.19868	0.149311	0.121137	0.0192606	0.0657833	0.0144665	-0.321516	-0.0432038	-0.0435609	-0.00909077	-0.193214	-0.041454	-0.241514	0	-0.894087	-0.288339	-0.238457	0	0	0	0	0.0905276	0	0.0366431	0	0.0180348
-0.209395	-0.331644	0.984521	-0.0165121	-0.0808624	-0.0415085	-0.189915	0	0	0	0	0	-0.167619	-0.0490816	0	-0.0780551	-0.0580512	0	-0.216882	-0.0160131	-0.497135	-0.0333171	-0.0707177	0	0	0	0	0.0713592	0	0.0409253	0	0.0152914
-0.226352	-0.559463	2.28301	0	-0.291231	-0.0844433	-0.153742	0.214736	0.164814	0.051734	0.0850679	0.0368009	-0.370828	-0.0444944	-0.0688148	-0.0135692	-0.228236	-0.0761177	-0.223393	0	-1.12622	-0.335018	-0.27967	0	0	-0.00373411	0	0.0819379	0	0.020577	0	0.0129718
-0.222453	-0.430075	1.38194	-0.0261717	-0.159261	-0.0636699	-0.210786	0	0	0	0	0	-0.227225	-0.0373453	-0.00356284	-0.03472	-0.0988717	0	-0.220652	-0.0039567	-0.59045	-0.142425	-0.132516	0	0	0	0.00490783	0.0967345	0.00486525	0.0622601	0	0.0139575
-0.201539	-0.296689	0.846072	-0.0122787	-0.0547302	-0.0291023	-0.183007	0	0	0	0	0	-0.144921	-0.052186	0	-0.0905366	-0.0442618	0	-0.213132	-0.0167348	-0.463648	0	-0.0484778	0	0	0	0	0.0605868	0	0.0301619	0	0.0136968
-0.223495	-0.440126	1.42633	-0.0264235	-0.167604	-0.0649009	-0.212948	0.00169877	0.00402656	0	0	0	-0.233786	-0.0361579	-0.00426984	-0.0301607	-0.103893	-0.0021779	-0.220998	-0.00181929	-0.601355	-0.154352	-0.139373	0	0	0	0.00529411	0.0983224	0.00565062	0.0638316	0	0.0138159
-0.226352	-0.559463	2.28301	0	-0.291231	-0.0844433	-0.153742	0.214736	0.164814	0.051734	0.0850679	0.0368009	-0.370828	-0.0444944	-0.0688148	-0.0135692	-0.228236	-0.0761177	-0.223393	0	-1.12622	-0.335018	-0.27967	0	0	-0.00373411	0	0.0819379	0	0.020577	0	0.0129718
-0.235119	-0.489783	1.71985	-0.0153433	-0.206994	-0.0793476	-0.222216	0.0723333	0.0630293	0	0.0340731	0	-0.275506	-0.040341	-0.0204341	-0.0164415	-0.147983	-0.0137134	-0.242409	0	-0.681786	-0.218883	-0.186039	0	0	0	0	0.0982859	0.000959227	0.0580466	0	0.0211164
-0.236103	-0.523004	1.99258	-0.00213142	-0.250678	-0.0812377	-0.204432	0.136106	0.111334	0.0133464	0.0614629	0.0111463	-0.313297	-0.0428116	-0.0390918	-0.0100068	-0.185142	-0.0356238	-0.243	0	-0.852108	-0.276217	-0.229362	0	0	0	0	0.0922534	0	0.0409978	0	0.0191561
-0.222453	-0.430075	1.38194	-0.0261717	-0.159261	-0.0636699	-0.210786	0	0	0	0	0	-0.227225	-0.0373453	-0.00356284	-0.03472	-0.0988717	0	-0.220652	-0.0039567	-0.59045	-0.142425	-0.132516	0	0	0	0.00490783	0.0967345	0.00486525	0.0622601	0	0.0139575
-0.231236	-0.545044	2.21658	0	-0.282697	-0.0791019	-0.176095	0.189235	0.149321	0.0365374	0.0787779	0.0251713	-0.346519	-0.0432092	-0.0585685	-0.00767794	-0.217051	-0.0613205	-0.233287	0	-1.03166	-0.323467	-0.26543	0	0	0	0	0.085505	0	0.0236794	0	0.0148191
-0.231522	-0.473261	1.61879	-0.0194314	-0.192957	-0.0748738	-0.218878	0.048766	0.0448147	0	0.0199603	0	-0.261267	-0.03882	-0.0147487	-0.0213759	-0.132339	-0.00986889	-0.234718	0	-0.654114	-0.197404	-0.169966	0	0	0	0	0.0990092	0.00327353	0.0608367	0	0.0183978
-0.232837	-0.539162	2.17016	0	-0.275931	-0.0784228	-0.184916	0.176464	0.140317	0.0302416	0.0744199	0.0209639	-0.338749	-0.0427061	-0.0530715	-0.00719911	-0.209873	-0.054419	-0.236815	0	-0.985033	-0.313042	-0.256889	0	0	0	0	0.0872362	0	0.0274773	0	0.0153958
-0.236383	-0.516784	1.93593	-0.00518274	-0.24112	-0.0815164	-0.209518	0.123169	0.101414	0.00721667	0.0571475	0.00780913	-0.305289	-0.0421132	-0.0347852	-0.0109092	-0.177225	-0.0301626	-0.244097	0	-0.812239	-0.264254	-0.220365	0	0	0	0	0.0939857	0	0.0452054	0	0.0201821
-0.236226	-0.497491	1.77217	-0.0130713	-0.214518	-0.0809852	-0.22236	0.0848332	0.0722626	0	0.041113	0	-0.282684	-0.041032	-0.0234688	-0.0142533	-0.155809	-0.0161694	-0.245711	0	-0.701156	-0.229864	-0.194323	0	0	0	0	0.0976161	0	0.0562274	0	0.0222266
-0.23621	-0.510282	1.8806	-0.00805006	-0.231779	-0.0813898	-0.213955	0.110866	0.0915958	0.00133185	0.0530937	0.00404562	-0.297515	-0.0415967	-0.0308025	-0.0123354	-0.169845	-0.0248974	-0.244847	0	-0.774063	-0.252332	-0.211471	0	0	0	0	0.0954203	0	0.0493085	0	0.02135
-0.201539	-0.296689	0.846072	-0.0122787	-0.0547302	-0.0291023	-0.183007	0	0	0	0	0	-0.144921	-0.052186	0	-0.0905366	-0.0442618	0	-0.213132	-0.0167348	-0.463648	0	-0.0484778	0	0	0	0	0.0605868	0	0.0301619	0	0.0136968
-0.236383	-0.516784	1.93593	-0.00518274	-0.24112	-0.0815164	-0.209518	0.123169	0.101414	0.00721667	0.0571475	0.00780913	-0.305289	-0.0421132	-0.0347852	-0.0109092	-0.177225	-0.0301626	-0.244097	0	-0.812239	-0.264254	-0.220365	0	0	0	0	0.0939857	0	0.0452054	0	0.0201821
-0.231522	-0.473261	1.61879	-0.0194314	-0.192957	-0.0748738	-0.218878	0.048766	0.0448147	0	0.0199603	0	-0.261267	-0.03882	-0.0147487	-0.0213759	-0.132339	-0.00986889	-0.234718	0	-0.654114	-0.197404	-0.169966	0	0	0	0	0.0990092	0.00327353	0.0608367	0	0.0183978
-0.160673	-0.193374	0.566694	0	0	0	-0.161963	0	0	0	0	0	-0.0761528	-0.0485916	0	-0.10032	-0.00676427	0	-0.191436	0	-0.362428	0	0	0	0	0	0	0.0181363	0	0	0	0
-0.223097	-0.566518	2.31734	0	-0.295116	-0.0867486	-0.140677	0.228494	0.172615	0.0594956	0.0873304	0.0428749	-0.385541	-0.0445597	-0.0737443	-0.0176353	-0.233663	-0.0840222	-0.218051	0	-1.17726	-0.338997	-0.286494	0	0	-0.00747099	0	0.080113	0	0.0199841	0	0.0114947
-0.236103	-0.523004	1.99258	-0.00213142	-0.250678	-0.0812377	-0.204432	0.136106	0.111334	0.0133464	0.0614629	0.0111463	-0.313297	-0.0428116	-0.0390918	-0.0100068	-0.185142	-0.0356238	-0.243	0	-0.852108	-0.276217	-0.229362	0	0	0	0	0.0922534	0	0.0409978	0	0.0191561
-0.217797	-0.388496	1.21438	-0.0224918	-0.125397	-0.0559788	-0.201785	0	0	0	0	0	-0.202523	-0.042543	-0.00220942	-0.0542327	-0.0810139	0	-0.220017	-0.0106732	-0.551188	-0.0968412	-0.10648	0	0	0	0	0.0877372	0	0.0560461	0	0.0163537
-0.236226	-0.497491	1.77217	-0.0130713	-0.214518	-0.0809852	-0.22236	0.0848332	0.0722626	0	0.041113	0	-0.282684	-0.041032	-0.0234688	-0.0142533	-0.155809	-0.0161694	-0.245711	0	-0.701156	-0.229864	-0.194323	0	0	0	0	0.0976161	0	0.0562274	0	0.0222266
-0.223097	-0.566518	2.31734	0	-0.295116	-0.0867486	-0.140677	0.228494	0.172615	0.0594956	0.0873304	0.0428749	-0.385541	-0.0445597	-0.0737443	-0.0176353	-0.233663	-0.0840222	-0.218051	0	-1.17726	-0.338997	-0.286494	0	0	-0.00747099	0	0.080113	0	0.0199841	0	0.0114947
-0.209395	-0.331644	0.984521	-0.0165121	-0.0808624	-0.0415085	-0.189915	0	0	0	0	0	-0.167619	-0.0490816	0	-0.0780551	-0.0580512	0	-0.216882	-0.0160131	-0.497135	-0.0333171	-0.0707177	0	0	0	0	0.0713592	0	0.0409253	0	0.0152914
-0.212647	-0.349967	1.05827	-0.0185383	-0.0949277	-0.0469609	-0.193744	0	0	0	0	0	-0.179147	-0.0472058	0	-0.0708459	-0.0653063	0	-0.218182	-0.0147655	-0.514581	-0.054146	-0.082322	0	0	0	0	0.0767438	0	0.0460377	0	0.0157906
-0.236226	-0.497491	1.77217	-0.0130713	-0.214518	-0.0809852	-0.22236	0.0848332	0.0722626	0	0.041113	0	-0.282684	-0.041032	-0.0234688	-0.0142533	-0.155809	-0.0161694	-0.245711	0	-0.701156	-0.229864	-0.194323	0	0	0	0	0.0976161	0	0.0562274	0	0.0222266
-0.168954	-0.208581	0.604196	0	0	0	-0.167222	0	0	0	0	0	-0.0872027	-0.0521972	0	-0.101318	-0.012441	0	-0.195369	0	-0.378265	0	0	0	0	0	0	0.0259822	0	0	0	0
-0.234337	-0.534222	2.10954	0	-0.267803	-0.0797137	-0.192368	0.162639	0.130572	0.024689	0.0700321	0.0177136	-0.3301	-0.04302	-0.0482198	-0.00801835	-0.20144	-0.0476819	-0.239165	0	-0.938132	-0.300556	-0.247559	0	0	0	0	0.0889944	0	0.0322503	0	0.0167265
-0.233317	-0.481453	1.66891	-0.0173997	-0.199839	-0.0771326	-0.220451	0.0605578	0.0540294	0	0.026993	0	-0.268328	-0.039621	-0.0175917	-0.0189928	-0.140114	-0.0118112	-0.238622	0	-0.667862	-0.208132	-0.177958	0	0	0	0	0.0985921	0.0020826	0.05953	0	0.0197386
-0.236226	-0.497491	1.77217	-0.0130713	-0.214518	-0.0809852	-0.22236	0.0848332	0.0722626	0	0.041113	0	-0.282684	-0.041032	-0.0234688	-0.0142533	-0.155809	-0.0161694	-0.245711	0	-0.701156	-0.229864	-0.194323	0	0	0	0	0.0976161	0	0.0562274	0	0.0222266
-0.231522	-0.473261	1.61879	-0.0194314	-0.192957	-0.0748738	-0.218878	0.048766	0.0448147	0	0.0199603	0	-0.261267	-0.03882	-0.0147487	-0.0213759	-0.132339	-0.00986889	-0.234718	0	-0.654114	-0.197404	-0.169966	0	0	0	0	0.0990092	0.00327353	0.0608367	0	0.0183978
-0.139408	-0.15678	0.47688	0	0	0	-0.14707	0	0	0	0	0	-0.0496993	-0.039407	0	-0.0951511	0	0	-0.179148	0	-0.322658	0	0	0	0	0	0	0	0	0	0	0
-0.231522	-0.473261	1.61879	-0.0194314	-0.192957	-0.0748738	-0.218878	0.048766	0.0448147	0	0.0199603	0	-0.261267	-0.03882	-0.0147487	-0.0213759	-0.132339	-0.00986889	-0.234718	0	-0.654114	-0.197404	-0.169966	0	0	0	0	0.0990092	0.00327353	0.0608367	0	0.0183978
-0.223495	-0.440126	1.42633	-0.0264235	-0.167604	-0.0649009	-0.212948	0.00169877	0.00402656	0	0	0	-0.233786	-0.0361579	-0.00426984	-0.0301607	-0.103893	-0.0021779	-0.220998	-0.00181929	-0.601355	-0.154352	-0.139373	0	0	0	0.00529411	0.0983224	0.00565062	0.0638316	0	0.0138159
-0.214444	-0.359571	1.0961	-0.0195743	-0.1023	-0.0495904	-0.195706	0	0	0	0	0	-0.184834	-0.0460925	-0.000636249	-0.0668593	-0.068876	0	-0.218376	-0.0138243	-0.523501	-0.0645192	-0.0882234	0	0	0	0	0.0795695	0	0.0485587	0	0.0160407
-0.232837	-0.539162	2.17016	0	-0.275931	-0.0784228	-0.184916	0.176464	0.140317	0.0302416	0.0744199	0.0209639	-0.338749	-0.0427061	-0.0530715	-0.00719911	-0.209873	-0.054419	-0.236815	0	-0.985033	-0.313042	-0.256889	0	0	0	0	0.0872362	0	0.0274773	0	0.0153958
-0.215362	-0.3689	1.13481	-0.0205749	-0.109782	-0.0516553	-0.197617	0	0	0	0	0	-0.19064	-0.0449771	-0.00127223	-0.0628296	-0.0729222	0	-0.219208	-0.0130257	-0.532607	-0.0751509	-0.0941953	0	0	0	0	0.0821957	0	0.0511211	0	0.0162412
-0.235428	-0.528834	2.05048	0	-0.259875	-0.0806386	-0.19868	0.149311	0.121137	0.0192606	0.0657833	0.0144665	-0.321516	-0.0432038	-0.0435609	-0.00909077	-0.193214	-0.041454	-0.241514	0	-0.894087	-0.288339	-0.238457	0	0	0	0	0.0905276	0	0.0366431	0	0.0180348
-0.205814	-0.313931	0.913621	-0.0143994	-0.0674517	-0.0355926	-0.186244	0	0	0	0	0	-0.156403	-0.0507264	0	-0.0846598	-0.0511939	0	-0.215411	-0.0167151	-0.480189	-0.013077	-0.0594239	0	0	0	0	0.0660209	0	0.0356564	0	0.0144953
-0.195727	-0.279528	0.782373	-0.0101408	-0.0425847	-0.0217039	-0.180347	0	0	0	0	0	-0.132858	-0.0536659	0	-0.0955871	-0.0370411	0	-0.209905	-0.0161366	-0.44741	0	-0.0378769	0	0	0	0	0.0548212	0	0.0245409	0	0.0131012
-0.226352	-0.559463	2.28301	0	-0.291231	-0.0844433	-0.153742	0.214736	0.164814	0.051734	0.0850679	0.0368009	-0.370828	-0.0444944	-0.0688148	-0.0135692	-0.228236	-0.0761177	-0.223393	0	-1.12622	-0.335018	-0.27967	0	0	-0.00373411	0	0.0819379	0	0.020577	0	0.0129718
-0.212647	-0.349967	1.05827	-0.0185383	-0.0949277	-0.0469609	-0.193744	0	0	0	0	0	-0.179147	-0.0472058	0	-0.0708459	-0.0653063	0	-0.218182	-0.0147655	-0.514581	-0.054146	-0.082322	0	0	0	0	0.0767438	0	0.0460377	0	0.0157906
-0.233317	-0.481453	1.66891	-0.0173997	-0.199839	-0.0771326	-0.220451	0.0605578	0.0540294	0	0.026993	0	-0.268328	-0.039621	-0.0175917	-0.0189928	-0.140114	-0.0118112	-0.238622	0	-0.667862	-0.208132	-0.177958	0	0	0	0	0.0985921	0.0020826	0.05953	0	0.0197386
-0.205814	-0.313931	0.913621	-0.0143994	-0.0674517	-0.0355926	-0.186244	0	0	0	0	0	-0.156403	-0.0507264	0	-0.0846598	-0.0511939	0	-0.215411	-0.0167151	-0.480189	-0.013077	-0.0594239	0	0	0	0	0.0660209	0	0.0356564	0	0.0144953
-0.236103	-0.523004	1.99258	-0.00213142	-0.250678	-0.0812377	-0.204432	0.136106	0.111334	0.0133464	0.0614629	0.0111463	-0.313297	-0.0428116	-0.0390918	-0.0100068	-0.185142	-0.0356238	-0.243	0	-0.852108	-0.276217	-0.229362	0	0	0	0	0.0922534	0	0.0409978	0	0.0191561
-0.231522	-0.473261	1.61879	-0.0194314	-0.192957	-0.0748738	-0.218878	0.048766	0.0448147	0	0.0199603	0	-0.261267	-0.03882	-0.0147487	-0.0213759	-0.132339	-0.00986889	-0.234718	0	-0.654114	-0.197404	-0.169966	0	0	0	0	0.0990092	0.00327353	0.0608367	0	0.0183978
-0.211062	-0.340728	1.02103	-0.0175359	-0.0878097	-0.0442927	-0.191807	0	0	0	0	0	-0.173344	-0.0481729	0	-0.0745263	-0.0616266	0	-0.217555	-0.0154589	-0.505794	-0.0436579	-0.0764786	0	0	0	0	0.0740448	0	0.0435002	0	0.0155777
-0.236383	-0.516784	1.93593	-0.00518274	-0.24112	-0.0815164	-0.209518	0.123169	0.101414	0.00721667	0.0571475	0.00780913	-0.305289	-0.0421132	-0.0347852	-0.0109092	-0.177225	-0.0301626	-0.244097	0	-0.812239	-0.264254	-0.220365	0	0	0	0	0.0939857	0	0.0452054	0	0.0201821
-0.219309	-0.398708	1.25514	-0.0233975	-0.1336	-0.0581473	-0.20393	0	0	0	0	0	-0.208506	-0.0411719	-0.00255625	-0.049727	-0.0851437	0	-0.220069	-0.00916075	-0.560758	-0.107948	-0.112822	0	0	0	0.000875805	0.0902482	0.000557184	0.0578034	0	0.0161035
-0.222453	-0.430075	1.38194	-0.0261717	-0.159261	-0.0636699	-0.210786	0	0	0	0	0	-0.227225	-0.0373453	-0.00356284	-0.03472	-0.0988717	0	-0.220652	-0.0039567	-0.59045	-0.142425	-0.132516	0	0	0	0.00490783	0.0967345	0.00486525	0.0622601	0	0.0139575
-0.214444	-0.359571	1.0961	-0.0195743	-0.1023	-0.0495904	-0.195706	0	0	0	0	0	-0.184834	-0.0460925	-0.000636249	-0.0668593	-0.068876	0	-0.218376	-0.0138243	-0.523501	-0.0645192	-0.0882234	0	0	0	0	0.0795695	0	0.0485587	0	0.0160407
-0.231522	-0.473261	1.61879	-0.0194314	-0.192957	-0.0748738	-0.218878	0.048766	0.0448147	0	0.0199603	0	-0.261267	-0.03882	-0.0147487	-0.0213759	-0.132339	-0.00986889	-0.234718	0	-0.654114	-0.197404	-0.169966	0	0	0	0	0.0990092	0.00327353	0.0608367	0	0.0183978
-0.23621	-0.510282	1.8806	-0.00805006	-0.231779	-0.0813898	-0.213955	0.110866	0.0915958	0.00133185	0.0530937	0.00404562	-0.297515	-0.0415967	-0.0308025	-0.0123354	-0.169845	-0.0248974	-0.244847	0	-0.774063	-0.252332	-0.211471	0	0	0	0	0.0954203	0	0.0493085	0	0.02135
-0.221482	-0.419475	1.33885	-0.0252949	-0.150485	-0.0619417	-0.208408	0	0	0	0	0	-0.2209	-0.0387144	-0.00330693	-0.0398048	-0.0941528	0	-0.220514	-0.00584821	-0.5804	-0.130771	-0.125824	0	0	0	0.00356557	0.0945241	0.00359996	0.0608063	0	0.0146806
-0.222453	-0.430075	1.38194	-0.0261717	-0.159261	-0.0636699	-0.210786	0	0	0	0	0	-0.227225	-0.0373453	-0.00356284	-0.03472	-0.0988717	0	-0.220652	-0.0039567	-0.59045	-0.142425	-0.132516	0	0	0	0.00490783	0.0967345	0.00486525	0.0622601	0	0.0139575
-0.236383	-0.516784	1.93593	-0.00518274	-0.24112	-0.0815164	-0.209518	0.123169	0.101414	0.00721667	0.0571475	0.00780913	-0.305289	-0.0421132	-0.0347852	-0.0109092	-0.177225	-0.0301626	-0.244097	0	-0.812239	-0.264254	-0.220365	0	0	0	0	0.0939857	0	0.0452054	0	0.0201821
-0.225331	-0.448384	1.4738	-0.0248655	-0.173666	-0.0673381	-0.213933	0.0145452	0.0162425	0	0	0	-0.2406	-0.0365764	-0.00658142	-0.0280828	-0.110516	-0.00401788	-0.223985	-0.000461541	-0.614647	-0.165553	-0.146662	0	0	0	0.00411669	0.0986779	0.00519931	0.0634163	0	0.0147857
-0.219435	-0.573467	2.35243	0	-0.299221	-0.0887416	-0.126617	0.242578	0.180471	0.0670631	0.0893517	0.0489799	-0.400752	-0.0444366	-0.0788338	-0.0222124	-0.23893	-0.0923097	-0.211821	0	-1.23097	-0.342822	-0.293291	0	0	-0.0111597	0	0.0782926	0	0.0192397	0	0.00980948
-0.236292	-0.504006	1.82619	-0.010684	-0.222971	-0.0812358	-0.218059	0.0979603	0.0820131	0	0.047875	0	-0.289803	-0.0411405	-0.0268749	-0.0132994	-0.162346	-0.0202969	-0.245316	0	-0.737155	-0.24114	-0.202797	0	0	0	0	0.0968241	0	0.0530148	0	0.021975
-0.221482	-0.419475	1.33885	-0.0252949	-0.150485	-0.0619417	-0.208408	0	0	0	0	0	-0.2209	-0.0387144	-0.00330693	-0.0398048	-0.0941528	0	-0.220514	-0.00584821	-0.5804	-0.130771	-0.125824	0	0	0	0.00356557	0.0945241	0.00359996	0.0608063	0	0.0146806
-0.222453	-0.430075	1.38194	-0.0261717	-0.159261	-0.0636699	-0.210786	0	0	0	0	0	-0.227225	-0.0373453	-0.00356284	-0.03472	-0.0988717	0	-0.220652	-0.0039567	-0.59045	-0.142425	-0.132516	0	0	0	0.00490783	0.0967345	0.00486525	0.0622601	0	0.0139575
-0.189909	-0.262566	0.740267	-0.00763921	-0.0324844	-0.011523	-0.178346	0	0	0	0	0	-0.122297	-0.0541101	0	-0.0981275	-0.0313583	0	-0.207247	-0.013839	-0.432059	0	-0.0280077	0	0	0	0	0.0488451	0	0.0171278	0	0.0102896
-0.235119	-0.489783	1.71985	-0.0153433	-0.206994	-0.0793476	-0.222216	0.0723333	0.0630293	0	0.0340731	0	-0.275506	-0.040341	-0.0204341	-0.0164415	-0.147983	-0.0137134	-0.242409	0	-0.681786	-0.218883	-0.186039	0	0	0	0	0.0982859	0.000959227	0.0580466	0	0.0211164
-0.227619	-0.456829	1.52129	-0.0231657	-0.179737	-0.0700068	-0.215646	0.0257069	0.0265617	0	0.00593352	0	-0.247433	-0.0372987	-0.00923093	-0.02611	-0.117654	-0.00593915	-0.227147	0	-0.627498	-0.176092	-0.154284	0	0	0	0.00257189	0.0989938	0.00476953	0.062585	0	0.0158292
-0.227619	-0.456829	1.52129	-0.0231657	-0.179737	-0.0700068	-0.215646	0.0257069	0.0265617	0	0.00593352	0	-0.247433	-0.0372987	-0.00923093	-0.02611	-0.117654	-0.00593915	-0.227147	0	-0.627498	-0.176092	-0.154284	0	0	0	0.00257189	0.0989938	0.00476953	0.062585	0	0.0158292
-0.233317	-0.481453	1.66891	-0.0173997	-0.199839	-0.0771326	-0.220451	0.0605578	0.0540294	0	0.026993	0	-0.268328	-0.039621	-0.0175917	-0.0189928	-0.140114	-0.0118112	-0.238622	0	-0.667862	-0.208132	-0.177958	0	0	0	0	0.0985921	0.0020826	0.05953	0	0.0197386
-0.211062	-0.340728	1.02103	-0.0175359	-0.0878097	-0.0442927	-0.191807	0	0	0	0	0	-0.173344	-0.0481729	0	-0.0745263	-0.0616266	0	-0.217555	-0.0154589	-0.505794	-0.0436579	-0.0764786	0	0	0	0	0.0740448	0	0.0435002	0	0.0155777
-0.178475	-0.230935	0.661865	-0.00264605	-0.0131552	0	-0.172955	0	0	0	0	0	-0.102214	-0.0536966	0	-0.100918	-0.0204719	0	-0.200898	-0.00705152	-0.401633	0	-0.00863958	0	0	0	0	0.0371688	0	0.00237986	0	0.00400302
-0.235119	-0.489783	1.71985	-0.0153433	-0.206994	-0.0793476	-0.222216	0.0723333	0.0630293	0	0.0340731	0	-0.275506	-0.040341	-0.0204341	-0.0164415	-0.147983	-0.0137134	-0.242409	0	-0.681786	-0.218883	-0.186039	0	0	0	0	0.0982859	0.000959227	0.0580466	0	0.0211164
-0.186954	-0.254307	0.720553	-0.0063463	-0.0276094	-0.00627185	-0.177288	0	0	0	0	0	-0.117182	-0.0542167	0	-0.0991462	-0.0286206	0	-0.205873	-0.0125013	-0.424505	0	-0.0231337	0	0	0	0	0.0458657	0	0.0133186	0	0.00870233
-0.236226	-0.497491	1.77217	-0.0130713	-0.214518	-0.0809852	-0.22236	0.0848332	0.0722626	0	0.041113	0	-0.282684	-0.041032	-0.0234688	-0.0142533	-0.155809	-0.0161694	-0.245711	0	-0.701156	-0.229864	-0.194323	0	0	0	0	0.0976161	0	0.0562274	0	0.0222266
-0.221482	-0.419475	1.33885	-0.0252949	-0.150485	-0.0619417	-0.208408	0	0	0	0	0	-0.2209	-0.0387144	-0.00330693	-0.0398048	-0.0941528	0	-0.220514	-0.00584821	-0.5804	-0.130771	-0.125824	0	0	0	0.00356557	0.0945241	0.00359996	0.0608063	0	0.0146806
-0.216636	-0.378631	1.17421	-0.0215472	-0.117498	-0.0538831	-0.199676	0	0	0	0	0	-0.196537	-0.0437863	-0.00176632	-0.0585966	-0.076892	0	-0.219619	-0.0119165	-0.541823	-0.0859138	-0.100285	0	0	0	0	0.0849626	0	0.0535994	0	0.0163344
-0.222453	-0.430075	1.38194	-0.0261717	-0.159261	-0.0636699	-0.210786	0	0	0	0	0	-0.227225	-0.0373453	-0.00356284	-0.03472	-0.0988717	0	-0.220652	-0.0039567	-0.59045	-0.142425	-0.132516	0	0	0	0.00490783	0.0967345	0.00486525	0.0622601	0	0.0139575
-0.220423	-0.40903	1.29655	-0.024391	-0.14193	-0.0601064	-0.206106	0	0	0	0	0	-0.21466	-0.0400306	-0.00299296	-0.0447414	-0.0895911	0	-0.220322	-0.00758456	-0.570521	-0.119277	-0.119262	0	0	0	0.00219053	0.0923586	0.00233735	0.0593247	0	0.0153322
-0.233317	-0.481453	1.66891	-0.0173997	-0.199839	-0.0771326	-0.220451	0.0605578	0.0540294	0	0.026993	0	-0.268328	-0.039621	-0.0175917	-0.0189928	-0.140114	-0.0118112	-0.238622	0	-0.667862	-0.208132	-0.177958	0	0	0	0	0.0985921	0.0020826	0.05953	0	0.0197386
-0.231522	-0.473261	1.61879	-0.0194314	-0.192957	-0.0748738	-0.218878	0.048766	0.0448147	0	0.0199603	0	-0.261267	-0.03882	-0.0147487	-0.0213759	-0.132339	-0.00986889	-0.234718	0	-0.654114	-0.197404	-0.169966	0	0	0	0	0.0990092	0.00327353	0.0608367	0	0.0183978
-0.227619	-0.456829	1.52129	-0.0231657	-0.179737	-0.0700068	-0.215646	0.0257069	0.0265617	0	0.00593352	0	-0.247433	-0.0372987	-0.00923093	-0.02611	-0.117654	-0.00593915	-0.227147	0	-0.627498	-0.176092	-0.154284	0	0	0	0.00257189	0.0989938	0.00476953	0.062585	0	0.0158292
-0.222453	-0.430075	1.38194	-0.0261717	-0.159261	-0.0636699	-0.210786	0	0	0	0	0	-0.227225	-0.0373453	-0.00356284	-0.03472	-0.0988717	0	-0.220652	-0.0039567	-0.59045	-0.142425	-0.132516	0	0	0	0.00490783	0.0967345	0.00486525	0.0622601	0	0.0139575
-0.168954	-0.208581	0.604196	0	0	0	-0.167222	0	0	0	0	0	-0.0872027	-0.0521972	0	-0.101318	-0.012441	0	-0.195369	0	-0.378265	0	0	0	0	0	0	0.0259822	0	0	0	0
-0.221482	-0.419475	1.33885	-0.0252949	-0.150485	-0.0619417	-0.208408	0	0	0	0	0	-0.2209	-0.0387144	-0.00330693	-0.0398048	-0.0941528	0	-0.220514	-0.00584821	-0.5804	-0.130771	-0.125824	0	0	0	0.00356557	0.0945241	0.00359996	0.0608063	0	0.0146806
-0.227619	-0.456829	1.52129	-0.0231657	-0.179737	-0.0700068	-0.215646	0.0257069	0.0265617	0	0.00593352	0	-0.247433	-0.0372987	-0.00923093	-0.02611	-0.117654	-0.00593915	-0.227147	0	-0.627498	-0.176092	-0.154284	0	0	0	0.00257189	0.0989938	0.00476953	0.062585	0	0.0158292
-0.204099	-0.305546	0.879112	-0.0133752	-0.0610758	-0.0326651	-0.184415	0	0	0	0	0	-0.150935	-0.0513477	0	-0.0876874	-0.0478468	0	-0.214484	-0.0168073	-0.471931	-0.00307375	-0.0538714	0	0	0	0	0.0634482	0	0.0329458	0	0.013956
-0.222453	-0.430075	1.38194	-0.0261717	-0.159261	-0.0636699	-0.210786	0	0	0	0	0	-0.227225	-0.0373453	-0.00356284	-0.03472	-0.0988717	0	-0.220652	-0.0039567	-0.59045	-0.142425	-0.132516	0	0	0	0.00490783	0.0967345	0.00486525	0.0622601	0	0.0139575
-0.227619	-0.456829	1.52129	-0.0231657	-0.179737	-0.0700068	-0.215646	0.0257069	0.0265617	0	0.00593352	0	-0.247433	-0.0372987	-0.00923093	-0.02611	-0.117654	-0.00593915	-0.227147	0	-0.627498	-0.176092	-0.154284	0	0	0	0.00257189	0.0989938	0.00476953	0.062585	0	0.0158292
-0.231236	-0.545044	2.21658	0	-0.282697	-0.0791019	-0.176095	0.189235	0.149321	0.0365374	0.0787779	0.0251713	-0.346519	-0.0432092	-0.0585685	-0.00767794	-0.217051	-0.0613205	-0.233287	0	-1.03166	-0.323467	-0.26543	0	0	0	0	0.085505	0	0.0236794	0	0.0148191

## Sheet: Figure_3c
CE(16:0)	CE(18:0)	LacCer(d18:1/16:0)	LPC(18:0)	PC(18:0p/22:6)	PC(31:0)	PC(37:2)	PC(38:5)b	PC(O-36:3)a	PC(O-38:4)a	PC(O-38:6)b	PC(O-40:6)b	PC(P-18:0/22:6)	TG(16:0/22:5/18:1).or.TG(20:4/18:1/18:1)	TG(18:2/22:5/16:0)a	TG(48:0)	TG(49:0)	TG(50:5)	TG(58:6)b
-0.687989	0	2.82511	-0.387347	-0.294352	0	-0.313262	0.243604	-0.391591	-0.401389	0	-0.340382	0	0.238768	0.233399	0	-0.0643265	0	0.500132
-0.687989	0	2.82511	-0.387347	-0.294352	0	-0.313262	0.243604	-0.391591	-0.401389	0	-0.340382	0	0.238768	0.233399	0	-0.0643265	0	0.500132
-0.6629	0	2.74977	-0.361069	-0.288546	0	-0.308515	0.224367	-0.366498	-0.389119	0	-0.318259	0	0.226349	0.212135	0	-0.0494565	0	0.483483
-0.76673	0	3.06215	-0.449669	-0.291966	0.000852347	-0.323344	0.297544	-0.474298	-0.441168	-0.052075	-0.398497	0	0.296489	0.30071	0	-0.0999595	-0.0322553	0.564344
-0.738928	0	2.98132	-0.429059	-0.293201	0	-0.320174	0.279434	-0.445864	-0.427762	-0.0344504	-0.37872	0	0.276919	0.278095	0	-0.0883175	-0.0208889	0.542599
-0.6629	0	2.74977	-0.361069	-0.288546	0	-0.308515	0.224367	-0.366498	-0.389119	0	-0.318259	0	0.226349	0.212135	0	-0.0494565	0	0.483483
-0.493794	-0.0371167	2.29246	-0.268246	-0.249938	0	-0.298809	0.157377	-0.282872	-0.319643	0	-0.218652	0	0.209522	0.12779	0	0	0	0.447723
-0.76673	0	3.06215	-0.449669	-0.291966	0.000852347	-0.323344	0.297544	-0.474298	-0.441168	-0.052075	-0.398497	0	0.296489	0.30071	0	-0.0999595	-0.0322553	0.564344
-0.713271	0	2.9024	-0.408469	-0.294106	0	-0.316862	0.261498	-0.418103	-0.414541	-0.0169962	-0.359242	0	0.257312	0.255557	0	-0.0766299	-0.00955232	0.521136
-0.70064	0	2.86369	-0.398231	-0.294886	0	-0.315196	0.252609	-0.404681	-0.407971	-0.00825715	-0.349076	0	0.247605	0.244415	0	-0.0708096	-0.00385507	0.510387
-0.568181	-0.0200544	2.50361	-0.310352	-0.267366	0	-0.303097	0.188099	-0.316398	-0.350982	0	-0.267565	0	0.212511	0.163208	0	-0.0112641	0	0.460793
-0.713271	0	2.9024	-0.408469	-0.294106	0	-0.316862	0.261498	-0.418103	-0.414541	-0.0169962	-0.359242	0	0.257312	0.255557	0	-0.0766299	-0.00955232	0.521136
-0.687989	0	2.82511	-0.387347	-0.294352	0	-0.313262	0.243604	-0.391591	-0.401389	0	-0.340382	0	0.238768	0.233399	0	-0.0643265	0	0.500132
-0.713271	0	2.9024	-0.408469	-0.294106	0	-0.316862	0.261498	-0.418103	-0.414541	-0.0169962	-0.359242	0	0.257312	0.255557	0	-0.0766299	-0.00955232	0.521136
-0.67545	0	2.78719	-0.374151	-0.291447	0	-0.310913	0.233967	-0.378939	-0.39523	0	-0.329296	0	0.232558	0.222721	0	-0.0569017	0	0.491809
-0.726017	0	2.94161	-0.418745	-0.2937	0	-0.318544	0.270443	-0.431868	-0.421105	-0.025673	-0.36898	0	0.267092	0.266792	0	-0.0824837	-0.0152132	0.531835
-0.738928	0	2.98132	-0.429059	-0.293201	0	-0.320174	0.279434	-0.445864	-0.427762	-0.0344504	-0.37872	0	0.276919	0.278095	0	-0.0883175	-0.0208889	0.542599
-0.568181	-0.0200544	2.50361	-0.310352	-0.267366	0	-0.303097	0.188099	-0.316398	-0.350982	0	-0.267565	0	0.212511	0.163208	0	-0.0112641	0	0.460793
-0.516521	-0.0321864	2.36013	-0.28311	-0.255349	0	-0.300643	0.16845	-0.293377	-0.329637	0	-0.236255	0	0.210126	0.138917	0	0	0	0.452224
-0.687989	0	2.82511	-0.387347	-0.294352	0	-0.313262	0.243604	-0.391591	-0.401389	0	-0.340382	0	0.238768	0.233399	0	-0.0643265	0	0.500132
-0.687989	0	2.82511	-0.387347	-0.294352	0	-0.313262	0.243604	-0.391591	-0.401389	0	-0.340382	0	0.238768	0.233399	0	-0.0643265	0	0.500132
-0.726017	0	2.94161	-0.418745	-0.2937	0	-0.318544	0.270443	-0.431868	-0.421105	-0.025673	-0.36898	0	0.267092	0.266792	0	-0.0824837	-0.0152132	0.531835
-0.687989	0	2.82511	-0.387347	-0.294352	0	-0.313262	0.243604	-0.391591	-0.401389	0	-0.340382	0	0.238768	0.233399	0	-0.0643265	0	0.500132
-0.6629	0	2.74977	-0.361069	-0.288546	0	-0.308515	0.224367	-0.366498	-0.389119	0	-0.318259	0	0.226349	0.212135	0	-0.0494565	0	0.483483
-0.834493	0	3.32315	-0.505119	-0.280731	0.0664104	-0.335896	0.338982	-0.623683	-0.470659	-0.132597	-0.443163	0	0.288891	0.384458	-0.00154639	-0.150189	-0.0672764	0.726597
-0.70064	0	2.86369	-0.398231	-0.294886	0	-0.315196	0.252609	-0.404681	-0.407971	-0.00825715	-0.349076	0	0.247605	0.244415	0	-0.0708096	-0.00385507	0.510387
-0.751994	0	3.02151	-0.439415	-0.292617	0	-0.321757	0.288474	-0.460099	-0.434513	-0.0433259	-0.388453	0	0.286796	0.289466	0	-0.0941332	-0.0265775	0.553428
-0.726017	0	2.94161	-0.418745	-0.2937	0	-0.318544	0.270443	-0.431868	-0.421105	-0.025673	-0.36898	0	0.267092	0.266792	0	-0.0824837	-0.0152132	0.531835
-0.713271	0	2.9024	-0.408469	-0.294106	0	-0.316862	0.261498	-0.418103	-0.414541	-0.0169962	-0.359242	0	0.257312	0.255557	0	-0.0766299	-0.00955232	0.521136
-0.6629	0	2.74977	-0.361069	-0.288546	0	-0.308515	0.224367	-0.366498	-0.389119	0	-0.318259	0	0.226349	0.212135	0	-0.0494565	0	0.483483
-0.650891	0	2.71286	-0.348081	-0.285559	0	-0.305991	0.214795	-0.354106	-0.383055	0	-0.307361	0	0.2201	0.201618	0	-0.0419864	0	0.475164
-0.713271	0	2.9024	-0.408469	-0.294106	0	-0.316862	0.261498	-0.418103	-0.414541	-0.0169962	-0.359242	0	0.257312	0.255557	0	-0.0766299	-0.00955232	0.521136
-0.687989	0	2.82511	-0.387347	-0.294352	0	-0.313262	0.243604	-0.391591	-0.401389	0	-0.340382	0	0.238768	0.233399	0	-0.0643265	0	0.500132
-0.751994	0	3.02151	-0.439415	-0.292617	0	-0.321757	0.288474	-0.460099	-0.434513	-0.0433259	-0.388453	0	0.286796	0.289466	0	-0.0941332	-0.0265775	0.553428
-0.806206	0	3.1479	-0.465916	-0.293905	0.0275741	-0.331017	0.31431	-0.502837	-0.453893	-0.072354	-0.41704	0	0.311809	0.319759	0	-0.114724	-0.042034	0.587353
-0.713271	0	2.9024	-0.408469	-0.294106	0	-0.316862	0.261498	-0.418103	-0.414541	-0.0169962	-0.359242	0	0.257312	0.255557	0	-0.0766299	-0.00955232	0.521136
-0.568181	-0.0200544	2.50361	-0.310352	-0.267366	0	-0.303097	0.188099	-0.316398	-0.350982	0	-0.267565	0	0.212511	0.163208	0	-0.0112641	0	0.460793
-0.76673	0	3.06215	-0.449669	-0.291966	0.000852347	-0.323344	0.297544	-0.474298	-0.441168	-0.052075	-0.398497	0	0.296489	0.30071	0	-0.0999595	-0.0322553	0.564344
-0.597894	-0.0129369	2.57942	-0.322734	-0.274085	0	-0.303696	0.196757	-0.328776	-0.362229	0	-0.281219	0	0.214206	0.176314	0	-0.0219963	0	0.464883
-0.713271	0	2.9024	-0.408469	-0.294106	0	-0.316862	0.261498	-0.418103	-0.414541	-0.0169962	-0.359242	0	0.257312	0.255557	0	-0.0766299	-0.00955232	0.521136
-0.67545	0	2.78719	-0.374151	-0.291447	0	-0.310913	0.233967	-0.378939	-0.39523	0	-0.329296	0	0.232558	0.222721	0	-0.0569017	0	0.491809
-0.359937	-0.0632329	1.86014	-0.170125	-0.215975	0	-0.284936	0.084109	-0.213586	-0.258188	0	-0.103042	0	0.203206	0.0559423	0	0	0	0.411348
-0.713271	0	2.9024	-0.408469	-0.294106	0	-0.316862	0.261498	-0.418103	-0.414541	-0.0169962	-0.359242	0	0.257312	0.255557	0	-0.0766299	-0.00955232	0.521136
-0.650891	0	2.71286	-0.348081	-0.285559	0	-0.305991	0.214795	-0.354106	-0.383055	0	-0.307361	0	0.2201	0.201618	0	-0.0419864	0	0.475164
-0.687989	0	2.82511	-0.387347	-0.294352	0	-0.313262	0.243604	-0.391591	-0.401389	0	-0.340382	0	0.238768	0.233399	0	-0.0643265	0	0.500132
-0.834493	0	3.32315	-0.505119	-0.280731	0.0664104	-0.335896	0.338982	-0.623683	-0.470659	-0.132597	-0.443163	0	0.288891	0.384458	-0.00154639	-0.150189	-0.0672764	0.726597
-0.713271	0	2.9024	-0.408469	-0.294106	0	-0.316862	0.261498	-0.418103	-0.414541	-0.0169962	-0.359242	0	0.257312	0.255557	0	-0.0766299	-0.00955232	0.521136
-0.70064	0	2.86369	-0.398231	-0.294886	0	-0.315196	0.252609	-0.404681	-0.407971	-0.00825715	-0.349076	0	0.247605	0.244415	0	-0.0708096	-0.00385507	0.510387
-0.597894	-0.0129369	2.57942	-0.322734	-0.274085	0	-0.303696	0.196757	-0.328776	-0.362229	0	-0.281219	0	0.214206	0.176314	0	-0.0219963	0	0.464883
-0.628649	-0.00534355	2.65712	-0.335204	-0.280922	0	-0.304255	0.205495	-0.341475	-0.374003	0	-0.294963	0	0.215854	0.189739	0	-0.0328649	0	0.468817
-0.738928	0	2.98132	-0.429059	-0.293201	0	-0.320174	0.279434	-0.445864	-0.427762	-0.0344504	-0.37872	0	0.276919	0.278095	0	-0.0883175	-0.0208889	0.542599
-0.6629	0	2.74977	-0.361069	-0.288546	0	-0.308515	0.224367	-0.366498	-0.389119	0	-0.318259	0	0.226349	0.212135	0	-0.0494565	0	0.483483
-0.713271	0	2.9024	-0.408469	-0.294106	0	-0.316862	0.261498	-0.418103	-0.414541	-0.0169962	-0.359242	0	0.257312	0.255557	0	-0.0766299	-0.00955232	0.521136
-0.70064	0	2.86369	-0.398231	-0.294886	0	-0.315196	0.252609	-0.404681	-0.407971	-0.00825715	-0.349076	0	0.247605	0.244415	0	-0.0708096	-0.00385507	0.510387
-0.713271	0	2.9024	-0.408469	-0.294106	0	-0.316862	0.261498	-0.418103	-0.414541	-0.0169962	-0.359242	0	0.257312	0.255557	0	-0.0766299	-0.00955232	0.521136
-0.751994	0	3.02151	-0.439415	-0.292617	0	-0.321757	0.288474	-0.460099	-0.434513	-0.0433259	-0.388453	0	0.286796	0.289466	0	-0.0941332	-0.0265775	0.553428
-0.628649	-0.00534355	2.65712	-0.335204	-0.280922	0	-0.304255	0.205495	-0.341475	-0.374003	0	-0.294963	0	0.215854	0.189739	0	-0.0328649	0	0.468817
-0.70064	0	2.86369	-0.398231	-0.294886	0	-0.315196	0.252609	-0.404681	-0.407971	-0.00825715	-0.349076	0	0.247605	0.244415	0	-0.0708096	-0.00385507	0.510387
-0.298678	-0.0719974	1.64222	-0.118517	-0.198939	0	-0.276015	0.044888	-0.177071	-0.228791	0	-0.0429569	0	0.197197	0.0191444	0	0	0	0.387316
-0.650891	0	2.71286	-0.348081	-0.285559	0	-0.305991	0.214795	-0.354106	-0.383055	0	-0.307361	0	0.2201	0.201618	0	-0.0419864	0	0.475164
-0.726017	0	2.94161	-0.418745	-0.2937	0	-0.318544	0.270443	-0.431868	-0.421105	-0.025673	-0.36898	0	0.267092	0.266792	0	-0.0824837	-0.0152132	0.531835
-0.785884	0	3.10487	-0.457863	-0.293067	0.0142279	-0.327259	0.30594	-0.488526	-0.447584	-0.0621521	-0.407616	0	0.304391	0.310254	0	-0.10736	-0.0371212	0.575301
-0.6629	0	2.74977	-0.361069	-0.288546	0	-0.308515	0.224367	-0.366498	-0.389119	0	-0.318259	0	0.226349	0.212135	0	-0.0494565	0	0.483483
-0.540897	-0.0270066	2.42943	-0.298008	-0.261098	0	-0.302442	0.179568	-0.303994	-0.339724	0	-0.253855	0	0.210764	0.15028	0	-0.000604625	0	0.456546
-0.76673	0	3.06215	-0.449669	-0.291966	0.000852347	-0.323344	0.297544	-0.474298	-0.441168	-0.052075	-0.398497	0	0.296489	0.30071	0	-0.0999595	-0.0322553	0.564344
-0.824827	0	3.41698	-0.527686	-0.271253	0.0829035	-0.338041	0.347084	-0.716532	-0.472319	-0.163846	-0.44822	0	0.273684	0.423366	-0.0141494	-0.166239	-0.0810007	0.810634
-0.713271	0	2.9024	-0.408469	-0.294106	0	-0.316862	0.261498	-0.418103	-0.414541	-0.0169962	-0.359242	0	0.257312	0.255557	0	-0.0766299	-0.00955232	0.521136
-0.70064	0	2.86369	-0.398231	-0.294886	0	-0.315196	0.252609	-0.404681	-0.407971	-0.00825715	-0.349076	0	0.247605	0.244415	0	-0.0708096	-0.00385507	0.510387
-0.713271	0	2.9024	-0.408469	-0.294106	0	-0.316862	0.261498	-0.418103	-0.414541	-0.0169962	-0.359242	0	0.257312	0.255557	0	-0.0766299	-0.00955232	0.521136
-0.726017	0	2.94161	-0.418745	-0.2937	0	-0.318544	0.270443	-0.431868	-0.421105	-0.025673	-0.36898	0	0.267092	0.266792	0	-0.0824837	-0.0152132	0.531835
-0.6629	0	2.74977	-0.361069	-0.288546	0	-0.308515	0.224367	-0.366498	-0.389119	0	-0.318259	0	0.226349	0.212135	0	-0.0494565	0	0.483483
-0.713271	0	2.9024	-0.408469	-0.294106	0	-0.316862	0.261498	-0.418103	-0.414541	-0.0169962	-0.359242	0	0.257312	0.255557	0	-0.0766299	-0.00955232	0.521136
-0.751994	0	3.02151	-0.439415	-0.292617	0	-0.321757	0.288474	-0.460099	-0.434513	-0.0433259	-0.388453	0	0.286796	0.289466	0	-0.0941332	-0.0265775	0.553428
-0.67545	0	2.78719	-0.374151	-0.291447	0	-0.310913	0.233967	-0.378939	-0.39523	0	-0.329296	0	0.232558	0.222721	0	-0.0569017	0	0.491809
-0.713271	0	2.9024	-0.408469	-0.294106	0	-0.316862	0.261498	-0.418103	-0.414541	-0.0169962	-0.359242	0	0.257312	0.255557	0	-0.0766299	-0.00955232	0.521136
-0.834343	0	3.27764	-0.493697	-0.285287	0.0582912	-0.335518	0.333641	-0.58332	-0.468435	-0.117497	-0.438671	0	0.297764	0.365574	0	-0.140868	-0.0604736	0.686744
-0.713271	0	2.9024	-0.408469	-0.294106	0	-0.316862	0.261498	-0.418103	-0.414541	-0.0169962	-0.359242	0	0.257312	0.255557	0	-0.0766299	-0.00955232	0.521136
-0.76673	0	3.06215	-0.449669	-0.291966	0.000852347	-0.323344	0.297544	-0.474298	-0.441168	-0.052075	-0.398497	0	0.296489	0.30071	0	-0.0999595	-0.0322553	0.564344
-0.818642	0	3.51451	-0.551571	-0.25671	0.0938707	-0.340753	0.365121	-0.812882	-0.473824	-0.191359	-0.453213	-0.00851071	0.255031	0.46357	-0.0235181	-0.181691	-0.0950164	0.902502
-0.751994	0	3.02151	-0.439415	-0.292617	0	-0.321757	0.288474	-0.460099	-0.434513	-0.0433259	-0.388453	0	0.286796	0.289466	0	-0.0941332	-0.0265775	0.553428
-0.829178	0	3.36976	-0.516403	-0.276225	0.0748915	-0.337144	0.343045	-0.669562	-0.471603	-0.14809	-0.445545	0	0.282448	0.403838	-0.0079757	-0.158128	-0.0740688	0.767047
-0.650891	0	2.71286	-0.348081	-0.285559	0	-0.305991	0.214795	-0.354106	-0.383055	0	-0.307361	0	0.2201	0.201618	0	-0.0419864	0	0.475164
-0.829178	0	3.36976	-0.516403	-0.276225	0.0748915	-0.337144	0.343045	-0.669562	-0.471603	-0.14809	-0.445545	0	0.282448	0.403838	-0.0079757	-0.158128	-0.0740688	0.767047
-0.628649	-0.00534355	2.65712	-0.335204	-0.280922	0	-0.304255	0.205495	-0.341475	-0.374003	0	-0.294963	0	0.215854	0.189739	0	-0.0328649	0	0.468817
-0.687989	0	2.82511	-0.387347	-0.294352	0	-0.313262	0.243604	-0.391591	-0.401389	0	-0.340382	0	0.238768	0.233399	0	-0.0643265	0	0.500132
-0.650891	0	2.71286	-0.348081	-0.285559	0	-0.305991	0.214795	-0.354106	-0.383055	0	-0.307361	0	0.2201	0.201618	0	-0.0419864	0	0.475164
-0.726017	0	2.94161	-0.418745	-0.2937	0	-0.318544	0.270443	-0.431868	-0.421105	-0.025673	-0.36898	0	0.267092	0.266792	0	-0.0824837	-0.0152132	0.531835
-0.67545	0	2.78719	-0.374151	-0.291447	0	-0.310913	0.233967	-0.378939	-0.39523	0	-0.329296	0	0.232558	0.222721	0	-0.0569017	0	0.491809
-0.837121	0	3.23241	-0.481556	-0.289422	0.050397	-0.335066	0.327823	-0.543842	-0.465304	-0.102256	-0.434709	0	0.304853	0.346497	0	-0.131023	-0.0537414	0.649718
-0.70064	0	2.86369	-0.398231	-0.294886	0	-0.315196	0.252609	-0.404681	-0.407971	-0.00825715	-0.349076	0	0.247605	0.244415	0	-0.0708096	-0.00385507	0.510387
-0.738928	0	2.98132	-0.429059	-0.293201	0	-0.320174	0.279434	-0.445864	-0.427762	-0.0344504	-0.37872	0	0.276919	0.278095	0	-0.0883175	-0.0208889	0.542599
-0.687989	0	2.82511	-0.387347	-0.294352	0	-0.313262	0.243604	-0.391591	-0.401389	0	-0.340382	0	0.238768	0.233399	0	-0.0643265	0	0.500132
-0.628649	-0.00534355	2.65712	-0.335204	-0.280922	0	-0.304255	0.205495	-0.341475	-0.374003	0	-0.294963	0	0.215854	0.189739	0	-0.0328649	0	0.468817
-0.6629	0	2.74977	-0.361069	-0.288546	0	-0.308515	0.224367	-0.366498	-0.389119	0	-0.318259	0	0.226349	0.212135	0	-0.0494565	0	0.483483
-0.6629	0	2.74977	-0.361069	-0.288546	0	-0.308515	0.224367	-0.366498	-0.389119	0	-0.318259	0	0.226349	0.212135	0	-0.0494565	0	0.483483
-0.713271	0	2.9024	-0.408469	-0.294106	0	-0.316862	0.261498	-0.418103	-0.414541	-0.0169962	-0.359242	0	0.257312	0.255557	0	-0.0766299	-0.00955232	0.521136
-0.726017	0	2.94161	-0.418745	-0.2937	0	-0.318544	0.270443	-0.431868	-0.421105	-0.025673	-0.36898	0	0.267092	0.266792	0	-0.0824837	-0.0152132	0.531835
-0.687989	0	2.82511	-0.387347	-0.294352	0	-0.313262	0.243604	-0.391591	-0.401389	0	-0.340382	0	0.238768	0.233399	0	-0.0643265	0	0.500132
-0.70064	0	2.86369	-0.398231	-0.294886	0	-0.315196	0.252609	-0.404681	-0.407971	-0.00825715	-0.349076	0	0.247605	0.244415	0	-0.0708096	-0.00385507	0.510387
-0.726017	0	2.94161	-0.418745	-0.2937	0	-0.318544	0.270443	-0.431868	-0.421105	-0.025673	-0.36898	0	0.267092	0.266792	0	-0.0824837	-0.0152132	0.531835
-0.687989	0	2.82511	-0.387347	-0.294352	0	-0.313262	0.243604	-0.391591	-0.401389	0	-0.340382	0	0.238768	0.233399	0	-0.0643265	0	0.500132
-0.493794	-0.0371167	2.29246	-0.268246	-0.249938	0	-0.298809	0.157377	-0.282872	-0.319643	0	-0.218652	0	0.209522	0.12779	0	0	0	0.447723
-0.713271	0	2.9024	-0.408469	-0.294106	0	-0.316862	0.261498	-0.418103	-0.414541	-0.0169962	-0.359242	0	0.257312	0.255557	0	-0.0766299	-0.00955232	0.521136
-0.76673	0	3.06215	-0.449669	-0.291966	0.000852347	-0.323344	0.297544	-0.474298	-0.441168	-0.052075	-0.398497	0	0.296489	0.30071	0	-0.0999595	-0.0322553	0.564344
-0.67545	0	2.78719	-0.374151	-0.291447	0	-0.310913	0.233967	-0.378939	-0.39523	0	-0.329296	0	0.232558	0.222721	0	-0.0569017	0	0.491809
-0.431441	-0.0500657	2.09865	-0.224938	-0.2346	0	-0.293107	0.125134	-0.252303	-0.291579	0	-0.16747	0	0.207341	0.0957492	0	0	0	0.433127
-0.687989	0	2.82511	-0.387347	-0.294352	0	-0.313262	0.243604	-0.391591	-0.401389	0	-0.340382	0	0.238768	0.233399	0	-0.0643265	0	0.500132
-0.70064	0	2.86369	-0.398231	-0.294886	0	-0.315196	0.252609	-0.404681	-0.407971	-0.00825715	-0.349076	0	0.247605	0.244415	0	-0.0708096	-0.00385507	0.510387
-0.67545	0	2.78719	-0.374151	-0.291447	0	-0.310913	0.233967	-0.378939	-0.39523	0	-0.329296	0	0.232558	0.222721	0	-0.0569017	0	0.491809
-0.726017	0	2.94161	-0.418745	-0.2937	0	-0.318544	0.270443	-0.431868	-0.421105	-0.025673	-0.36898	0	0.267092	0.266792	0	-0.0824837	-0.0152132	0.531835
-0.713271	0	2.9024	-0.408469	-0.294106	0	-0.316862	0.261498	-0.418103	-0.414541	-0.0169962	-0.359242	0	0.257312	0.255557	0	-0.0766299	-0.00955232	0.521136
-0.751994	0	3.02151	-0.439415	-0.292617	0	-0.321757	0.288474	-0.460099	-0.434513	-0.0433259	-0.388453	0	0.286796	0.289466	0	-0.0941332	-0.0265775	0.553428
-0.823098	0	3.46496	-0.539146	-0.264441	0.0893255	-0.33954	0.355518	-0.763595	-0.472687	-0.177994	-0.451972	-0.00318601	0.26418	0.442839	-0.0190954	-0.17374	-0.0879594	0.85618
-0.597894	-0.0129369	2.57942	-0.322734	-0.274085	0	-0.303696	0.196757	-0.328776	-0.362229	0	-0.281219	0	0.214206	0.176314	0	-0.0219963	0	0.464883
-0.650891	0	2.71286	-0.348081	-0.285559	0	-0.305991	0.214795	-0.354106	-0.383055	0	-0.307361	0	0.2201	0.201618	0	-0.0419864	0	0.475164
-0.726017	0	2.94161	-0.418745	-0.2937	0	-0.318544	0.270443	-0.431868	-0.421105	-0.025673	-0.36898	0	0.267092	0.266792	0	-0.0824837	-0.0152132	0.531835
-0.687989	0	2.82511	-0.387347	-0.294352	0	-0.313262	0.243604	-0.391591	-0.401389	0	-0.340382	0	0.238768	0.233399	0	-0.0643265	0	0.500132
-0.201526	-0.0733758	1.31489	-0.044495	-0.158086	0	-0.264993	0	-0.114634	-0.191142	0	0	0	0.166882	0	0	0	0	0.339419
-0.785884	0	3.10487	-0.457863	-0.293067	0.0142279	-0.327259	0.30594	-0.488526	-0.447584	-0.0621521	-0.407616	0	0.304391	0.310254	0	-0.10736	-0.0371212	0.575301
-0.687989	0	2.82511	-0.387347	-0.294352	0	-0.313262	0.243604	-0.391591	-0.401389	0	-0.340382	0	0.238768	0.233399	0	-0.0643265	0	0.500132
-0.806206	0	3.1479	-0.465916	-0.293905	0.0275741	-0.331017	0.31431	-0.502837	-0.453893	-0.072354	-0.41704	0	0.311809	0.319759	0	-0.114724	-0.042034	0.587353
-0.738928	0	2.98132	-0.429059	-0.293201	0	-0.320174	0.279434	-0.445864	-0.427762	-0.0344504	-0.37872	0	0.276919	0.278095	0	-0.0883175	-0.0208889	0.542599
-0.818642	0	3.51451	-0.551571	-0.25671	0.0938707	-0.340753	0.365121	-0.812882	-0.473824	-0.191359	-0.453213	-0.00851071	0.255031	0.46357	-0.0235181	-0.181691	-0.0950164	0.902502
-0.726017	0	2.94161	-0.418745	-0.2937	0	-0.318544	0.270443	-0.431868	-0.421105	-0.025673	-0.36898	0	0.267092	0.266792	0	-0.0824837	-0.0152132	0.531835
-0.70064	0	2.86369	-0.398231	-0.294886	0	-0.315196	0.252609	-0.404681	-0.407971	-0.00825715	-0.349076	0	0.247605	0.244415	0	-0.0708096	-0.00385507	0.510387
-0.628649	-0.00534355	2.65712	-0.335204	-0.280922	0	-0.304255	0.205495	-0.341475	-0.374003	0	-0.294963	0	0.215854	0.189739	0	-0.0328649	0	0.468817
-0.828674	0	3.18828	-0.472007	-0.291919	0.0410828	-0.333364	0.321577	-0.519463	-0.458554	-0.087505	-0.428078	0	0.310486	0.328632	0	-0.12219	-0.0475864	0.617891
-0.472076	-0.0417367	2.22635	-0.253597	-0.244681	0	-0.296944	0.146472	-0.272528	-0.309976	0	-0.201319	0	0.208864	0.116891	0	0	0	0.443036
-0.824827	0	3.41698	-0.527686	-0.271253	0.0829035	-0.338041	0.347084	-0.716532	-0.472319	-0.163846	-0.44822	0	0.273684	0.423366	-0.0141494	-0.166239	-0.0810007	0.810634
-0.650891	0	2.71286	-0.348081	-0.285559	0	-0.305991	0.214795	-0.354106	-0.383055	0	-0.307361	0	0.2201	0.201618	0	-0.0419864	0	0.475164
-0.650891	0	2.71286	-0.348081	-0.285559	0	-0.305991	0.214795	-0.354106	-0.383055	0	-0.307361	0	0.2201	0.201618	0	-0.0419864	0	0.475164
-0.76673	0	3.06215	-0.449669	-0.291966	0.000852347	-0.323344	0.297544	-0.474298	-0.441168	-0.052075	-0.398497	0	0.296489	0.30071	0	-0.0999595	-0.0322553	0.564344
-0.76673	0	3.06215	-0.449669	-0.291966	0.000852347	-0.323344	0.297544	-0.474298	-0.441168	-0.052075	-0.398497	0	0.296489	0.30071	0	-0.0999595	-0.0322553	0.564344
-0.70064	0	2.86369	-0.398231	-0.294886	0	-0.315196	0.252609	-0.404681	-0.407971	-0.00825715	-0.349076	0	0.247605	0.244415	0	-0.0708096	-0.00385507	0.510387
-0.687989	0	2.82511	-0.387347	-0.294352	0	-0.313262	0.243604	-0.391591	-0.401389	0	-0.340382	0	0.238768	0.233399	0	-0.0643265	0	0.500132
-0.713271	0	2.9024	-0.408469	-0.294106	0	-0.316862	0.261498	-0.418103	-0.414541	-0.0169962	-0.359242	0	0.257312	0.255557	0	-0.0766299	-0.00955232	0.521136
-0.785884	0	3.10487	-0.457863	-0.293067	0.0142279	-0.327259	0.30594	-0.488526	-0.447584	-0.0621521	-0.407616	0	0.304391	0.310254	0	-0.10736	-0.0371212	0.575301
-0.806206	0	3.1479	-0.465916	-0.293905	0.0275741	-0.331017	0.31431	-0.502837	-0.453893	-0.072354	-0.41704	0	0.311809	0.319759	0	-0.114724	-0.042034	0.587353
-0.67545	0	2.78719	-0.374151	-0.291447	0	-0.310913	0.233967	-0.378939	-0.39523	0	-0.329296	0	0.232558	0.222721	0	-0.0569017	0	0.491809
-0.738928	0	2.98132	-0.429059	-0.293201	0	-0.320174	0.279434	-0.445864	-0.427762	-0.0344504	-0.37872	0	0.276919	0.278095	0	-0.0883175	-0.0208889	0.542599
-0.472076	-0.0417367	2.22635	-0.253597	-0.244681	0	-0.296944	0.146472	-0.272528	-0.309976	0	-0.201319	0	0.208864	0.116891	0	0	0	0.443036
-0.713271	0	2.9024	-0.408469	-0.294106	0	-0.316862	0.261498	-0.418103	-0.414541	-0.0169962	-0.359242	0	0.257312	0.255557	0	-0.0766299	-0.00955232	0.521136
-0.568181	-0.0200544	2.50361	-0.310352	-0.267366	0	-0.303097	0.188099	-0.316398	-0.350982	0	-0.267565	0	0.212511	0.163208	0	-0.0112641	0	0.460793
-0.6629	0	2.74977	-0.361069	-0.288546	0	-0.308515	0.224367	-0.366498	-0.389119	0	-0.318259	0	0.226349	0.212135	0	-0.0494565	0	0.483483
-0.751994	0	3.02151	-0.439415	-0.292617	0	-0.321757	0.288474	-0.460099	-0.434513	-0.0433259	-0.388453	0	0.286796	0.289466	0	-0.0941332	-0.0265775	0.553428
-0.70064	0	2.86369	-0.398231	-0.294886	0	-0.315196	0.252609	-0.404681	-0.407971	-0.00825715	-0.349076	0	0.247605	0.244415	0	-0.0708096	-0.00385507	0.510387
-0.824827	0	3.41698	-0.527686	-0.271253	0.0829035	-0.338041	0.347084	-0.716532	-0.472319	-0.163846	-0.44822	0	0.273684	0.423366	-0.0141494	-0.166239	-0.0810007	0.810634
-0.713271	0	2.9024	-0.408469	-0.294106	0	-0.316862	0.261498	-0.418103	-0.414541	-0.0169962	-0.359242	0	0.257312	0.255557	0	-0.0766299	-0.00955232	0.521136
-0.67545	0	2.78719	-0.374151	-0.291447	0	-0.310913	0.233967	-0.378939	-0.39523	0	-0.329296	0	0.232558	0.222721	0	-0.0569017	0	0.491809
-0.785884	0	3.10487	-0.457863	-0.293067	0.0142279	-0.327259	0.30594	-0.488526	-0.447584	-0.0621521	-0.407616	0	0.304391	0.310254	0	-0.10736	-0.0371212	0.575301
-0.687989	0	2.82511	-0.387347	-0.294352	0	-0.313262	0.243604	-0.391591	-0.401389	0	-0.340382	0	0.238768	0.233399	0	-0.0643265	0	0.500132
-0.824827	0	3.41698	-0.527686	-0.271253	0.0829035	-0.338041	0.347084	-0.716532	-0.472319	-0.163846	-0.44822	0	0.273684	0.423366	-0.0141494	-0.166239	-0.0810007	0.810634
-0.359937	-0.0632329	1.86014	-0.170125	-0.215975	0	-0.284936	0.084109	-0.213586	-0.258188	0	-0.103042	0	0.203206	0.0559423	0	0	0	0.411348
-0.713271	0	2.9024	-0.408469	-0.294106	0	-0.316862	0.261498	-0.418103	-0.414541	-0.0169962	-0.359242	0	0.257312	0.255557	0	-0.0766299	-0.00955232	0.521136
-0.45131	-0.0460514	2.16176	-0.239161	-0.23957	0	-0.295044	0.135728	-0.26234	-0.300626	0	-0.184258	0	0.20814	0.106212	0	0	0	0.438169
-0.6629	0	2.74977	-0.361069	-0.288546	0	-0.308515	0.224367	-0.366498	-0.389119	0	-0.318259	0	0.226349	0.212135	0	-0.0494565	0	0.483483
-0.823098	0	3.46496	-0.539146	-0.264441	0.0893255	-0.33954	0.355518	-0.763595	-0.472687	-0.177994	-0.451972	-0.00318601	0.26418	0.442839	-0.0190954	-0.17374	-0.0879594	0.85618
-0.726017	0	2.94161	-0.418745	-0.2937	0	-0.318544	0.270443	-0.431868	-0.421105	-0.025673	-0.36898	0	0.267092	0.266792	0	-0.0824837	-0.0152132	0.531835
-0.751994	0	3.02151	-0.439415	-0.292617	0	-0.321757	0.288474	-0.460099	-0.434513	-0.0433259	-0.388453	0	0.286796	0.289466	0	-0.0941332	-0.0265775	0.553428
-0.45131	-0.0460514	2.16176	-0.239161	-0.23957	0	-0.295044	0.135728	-0.26234	-0.300626	0	-0.184258	0	0.20814	0.106212	0	0	0	0.438169
-0.67545	0	2.78719	-0.374151	-0.291447	0	-0.310913	0.233967	-0.378939	-0.39523	0	-0.329296	0	0.232558	0.222721	0	-0.0569017	0	0.491809
-0.687989	0	2.82511	-0.387347	-0.294352	0	-0.313262	0.243604	-0.391591	-0.401389	0	-0.340382	0	0.238768	0.233399	0	-0.0643265	0	0.500132
-0.650891	0	2.71286	-0.348081	-0.285559	0	-0.305991	0.214795	-0.354106	-0.383055	0	-0.307361	0	0.2201	0.201618	0	-0.0419864	0	0.475164
-0.751994	0	3.02151	-0.439415	-0.292617	0	-0.321757	0.288474	-0.460099	-0.434513	-0.0433259	-0.388453	0	0.286796	0.289466	0	-0.0941332	-0.0265775	0.553428
-0.67545	0	2.78719	-0.374151	-0.291447	0	-0.310913	0.233967	-0.378939	-0.39523	0	-0.329296	0	0.232558	0.222721	0	-0.0569017	0	0.491809
-0.76673	0	3.06215	-0.449669	-0.291966	0.000852347	-0.323344	0.297544	-0.474298	-0.441168	-0.052075	-0.398497	0	0.296489	0.30071	0	-0.0999595	-0.0322553	0.564344
-0.6629	0	2.74977	-0.361069	-0.288546	0	-0.308515	0.224367	-0.366498	-0.389119	0	-0.318259	0	0.226349	0.212135	0	-0.0494565	0	0.483483
-0.493794	-0.0371167	2.29246	-0.268246	-0.249938	0	-0.298809	0.157377	-0.282872	-0.319643	0	-0.218652	0	0.209522	0.12779	0	0	0	0.447723
-0.540897	-0.0270066	2.42943	-0.298008	-0.261098	0	-0.302442	0.179568	-0.303994	-0.339724	0	-0.253855	0	0.210764	0.15028	0	-0.000604625	0	0.456546
-0.568181	-0.0200544	2.50361	-0.310352	-0.267366	0	-0.303097	0.188099	-0.316398	-0.350982	0	-0.267565	0	0.212511	0.163208	0	-0.0112641	0	0.460793
-0.806206	0	3.1479	-0.465916	-0.293905	0.0275741	-0.331017	0.31431	-0.502837	-0.453893	-0.072354	-0.41704	0	0.311809	0.319759	0	-0.114724	-0.042034	0.587353
-0.751994	0	3.02151	-0.439415	-0.292617	0	-0.321757	0.288474	-0.460099	-0.434513	-0.0433259	-0.388453	0	0.286796	0.289466	0	-0.0941332	-0.0265775	0.553428
-0.628649	-0.00534355	2.65712	-0.335204	-0.280922	0	-0.304255	0.205495	-0.341475	-0.374003	0	-0.294963	0	0.215854	0.189739	0	-0.0328649	0	0.468817
-0.738928	0	2.98132	-0.429059	-0.293201	0	-0.320174	0.279434	-0.445864	-0.427762	-0.0344504	-0.37872	0	0.276919	0.278095	0	-0.0883175	-0.0208889	0.542599
-0.493794	-0.0371167	2.29246	-0.268246	-0.249938	0	-0.298809	0.157377	-0.282872	-0.319643	0	-0.218652	0	0.209522	0.12779	0	0	0	0.447723
-0.628649	-0.00534355	2.65712	-0.335204	-0.280922	0	-0.304255	0.205495	-0.341475	-0.374003	0	-0.294963	0	0.215854	0.189739	0	-0.0328649	0	0.468817
-0.628649	-0.00534355	2.65712	-0.335204	-0.280922	0	-0.304255	0.205495	-0.341475	-0.374003	0	-0.294963	0	0.215854	0.189739	0	-0.0328649	0	0.468817
-0.6629	0	2.74977	-0.361069	-0.288546	0	-0.308515	0.224367	-0.366498	-0.389119	0	-0.318259	0	0.226349	0.212135	0	-0.0494565	0	0.483483
-0.540897	-0.0270066	2.42943	-0.298008	-0.261098	0	-0.302442	0.179568	-0.303994	-0.339724	0	-0.253855	0	0.210764	0.15028	0	-0.000604625	0	0.456546
-0.726017	0	2.94161	-0.418745	-0.2937	0	-0.318544	0.270443	-0.431868	-0.421105	-0.025673	-0.36898	0	0.267092	0.266792	0	-0.0824837	-0.0152132	0.531835
-0.713271	0	2.9024	-0.408469	-0.294106	0	-0.316862	0.261498	-0.418103	-0.414541	-0.0169962	-0.359242	0	0.257312	0.255557	0	-0.0766299	-0.00955232	0.521136
-0.67545	0	2.78719	-0.374151	-0.291447	0	-0.310913	0.233967	-0.378939	-0.39523	0	-0.329296	0	0.232558	0.222721	0	-0.0569017	0	0.491809
-0.70064	0	2.86369	-0.398231	-0.294886	0	-0.315196	0.252609	-0.404681	-0.407971	-0.00825715	-0.349076	0	0.247605	0.244415	0	-0.0708096	-0.00385507	0.510387
-0.726017	0	2.94161	-0.418745	-0.2937	0	-0.318544	0.270443	-0.431868	-0.421105	-0.025673	-0.36898	0	0.267092	0.266792	0	-0.0824837	-0.0152132	0.531835
-0.628649	-0.00534355	2.65712	-0.335204	-0.280922	0	-0.304255	0.205495	-0.341475	-0.374003	0	-0.294963	0	0.215854	0.189739	0	-0.0328649	0	0.468817
-0.738928	0	2.98132	-0.429059	-0.293201	0	-0.320174	0.279434	-0.445864	-0.427762	-0.0344504	-0.37872	0	0.276919	0.278095	0	-0.0883175	-0.0208889	0.542599
-0.76673	0	3.06215	-0.449669	-0.291966	0.000852347	-0.323344	0.297544	-0.474298	-0.441168	-0.052075	-0.398497	0	0.296489	0.30071	0	-0.0999595	-0.0322553	0.564344
-0.726017	0	2.94161	-0.418745	-0.2937	0	-0.318544	0.270443	-0.431868	-0.421105	-0.025673	-0.36898	0	0.267092	0.266792	0	-0.0824837	-0.0152132	0.531835
-0.738928	0	2.98132	-0.429059	-0.293201	0	-0.320174	0.279434	-0.445864	-0.427762	-0.0344504	-0.37872	0	0.276919	0.278095	0	-0.0883175	-0.0208889	0.542599
-0.834343	0	3.27764	-0.493697	-0.285287	0.0582912	-0.335518	0.333641	-0.58332	-0.468435	-0.117497	-0.438671	0	0.297764	0.365574	0	-0.140868	-0.0604736	0.686744
-0.824827	0	3.41698	-0.527686	-0.271253	0.0829035	-0.338041	0.347084	-0.716532	-0.472319	-0.163846	-0.44822	0	0.273684	0.423366	-0.0141494	-0.166239	-0.0810007	0.810634
-0.650891	0	2.71286	-0.348081	-0.285559	0	-0.305991	0.214795	-0.354106	-0.383055	0	-0.307361	0	0.2201	0.201618	0	-0.0419864	0	0.475164
-0.67545	0	2.78719	-0.374151	-0.291447	0	-0.310913	0.233967	-0.378939	-0.39523	0	-0.329296	0	0.232558	0.222721	0	-0.0569017	0	0.491809
-0.687989	0	2.82511	-0.387347	-0.294352	0	-0.313262	0.243604	-0.391591	-0.401389	0	-0.340382	0	0.238768	0.233399	0	-0.0643265	0	0.500132
-0.713271	0	2.9024	-0.408469	-0.294106	0	-0.316862	0.261498	-0.418103	-0.414541	-0.0169962	-0.359242	0	0.257312	0.255557	0	-0.0766299	-0.00955232	0.521136
-0.628649	-0.00534355	2.65712	-0.335204	-0.280922	0	-0.304255	0.205495	-0.341475	-0.374003	0	-0.294963	0	0.215854	0.189739	0	-0.0328649	0	0.468817
-0.785884	0	3.10487	-0.457863	-0.293067	0.0142279	-0.327259	0.30594	-0.488526	-0.447584	-0.0621521	-0.407616	0	0.304391	0.310254	0	-0.10736	-0.0371212	0.575301
-0.67545	0	2.78719	-0.374151	-0.291447	0	-0.310913	0.233967	-0.378939	-0.39523	0	-0.329296	0	0.232558	0.222721	0	-0.0569017	0	0.491809
-0.76673	0	3.06215	-0.449669	-0.291966	0.000852347	-0.323344	0.297544	-0.474298	-0.441168	-0.052075	-0.398497	0	0.296489	0.30071	0	-0.0999595	-0.0322553	0.564344
-0.6629	0	2.74977	-0.361069	-0.288546	0	-0.308515	0.224367	-0.366498	-0.389119	0	-0.318259	0	0.226349	0.212135	0	-0.0494565	0	0.483483
-0.70064	0	2.86369	-0.398231	-0.294886	0	-0.315196	0.252609	-0.404681	-0.407971	-0.00825715	-0.349076	0	0.247605	0.244415	0	-0.0708096	-0.00385507	0.510387
-0.76673	0	3.06215	-0.449669	-0.291966	0.000852347	-0.323344	0.297544	-0.474298	-0.441168	-0.052075	-0.398497	0	0.296489	0.30071	0	-0.0999595	-0.0322553	0.564344
-0.650891	0	2.71286	-0.348081	-0.285559	0	-0.305991	0.214795	-0.354106	-0.383055	0	-0.307361	0	0.2201	0.201618	0	-0.0419864	0	0.475164
-0.738928	0	2.98132	-0.429059	-0.293201	0	-0.320174	0.279434	-0.445864	-0.427762	-0.0344504	-0.37872	0	0.276919	0.278095	0	-0.0883175	-0.0208889	0.542599
-0.834343	0	3.27764	-0.493697	-0.285287	0.0582912	-0.335518	0.333641	-0.58332	-0.468435	-0.117497	-0.438671	0	0.297764	0.365574	0	-0.140868	-0.0604736	0.686744
-0.76673	0	3.06215	-0.449669	-0.291966	0.000852347	-0.323344	0.297544	-0.474298	-0.441168	-0.052075	-0.398497	0	0.296489	0.30071	0	-0.0999595	-0.0322553	0.564344
-0.806206	0	3.1479	-0.465916	-0.293905	0.0275741	-0.331017	0.31431	-0.502837	-0.453893	-0.072354	-0.41704	0	0.311809	0.319759	0	-0.114724	-0.042034	0.587353
-0.254972	-0.0760349	1.49241	-0.0832117	-0.18697	0	-0.269288	0.0160962	-0.151022	-0.210528	0	0	0	0.188279	0	0	0	0	0.367409
-0.829178	0	3.36976	-0.516403	-0.276225	0.0748915	-0.337144	0.343045	-0.669562	-0.471603	-0.14809	-0.445545	0	0.282448	0.403838	-0.0079757	-0.158128	-0.0740688	0.767047
-0.738928	0	2.98132	-0.429059	-0.293201	0	-0.320174	0.279434	-0.445864	-0.427762	-0.0344504	-0.37872	0	0.276919	0.278095	0	-0.0883175	-0.0208889	0.542599
-0.726017	0	2.94161	-0.418745	-0.2937	0	-0.318544	0.270443	-0.431868	-0.421105	-0.025673	-0.36898	0	0.267092	0.266792	0	-0.0824837	-0.0152132	0.531835
-0.628649	-0.00534355	2.65712	-0.335204	-0.280922	0	-0.304255	0.205495	-0.341475	-0.374003	0	-0.294963	0	0.215854	0.189739	0	-0.0328649	0	0.468817
-0.6629	0	2.74977	-0.361069	-0.288546	0	-0.308515	0.224367	-0.366498	-0.389119	0	-0.318259	0	0.226349	0.212135	0	-0.0494565	0	0.483483
-0.6629	0	2.74977	-0.361069	-0.288546	0	-0.308515	0.224367	-0.366498	-0.389119	0	-0.318259	0	0.226349	0.212135	0	-0.0494565	0	0.483483
-0.650891	0	2.71286	-0.348081	-0.285559	0	-0.305991	0.214795	-0.354106	-0.383055	0	-0.307361	0	0.2201	0.201618	0	-0.0419864	0	0.475164
-0.738928	0	2.98132	-0.429059	-0.293201	0	-0.320174	0.279434	-0.445864	-0.427762	-0.0344504	-0.37872	0	0.276919	0.278095	0	-0.0883175	-0.0208889	0.542599
-0.6629	0	2.74977	-0.361069	-0.288546	0	-0.308515	0.224367	-0.366498	-0.389119	0	-0.318259	0	0.226349	0.212135	0	-0.0494565	0	0.483483
-0.785884	0	3.10487	-0.457863	-0.293067	0.0142279	-0.327259	0.30594	-0.488526	-0.447584	-0.0621521	-0.407616	0	0.304391	0.310254	0	-0.10736	-0.0371212	0.575301
-0.713271	0	2.9024	-0.408469	-0.294106	0	-0.316862	0.261498	-0.418103	-0.414541	-0.0169962	-0.359242	0	0.257312	0.255557	0	-0.0766299	-0.00955232	0.521136
-0.687989	0	2.82511	-0.387347	-0.294352	0	-0.313262	0.243604	-0.391591	-0.401389	0	-0.340382	0	0.238768	0.233399	0	-0.0643265	0	0.500132
-0.837121	0	3.23241	-0.481556	-0.289422	0.050397	-0.335066	0.327823	-0.543842	-0.465304	-0.102256	-0.434709	0	0.304853	0.346497	0	-0.131023	-0.0537414	0.649718
-0.6629	0	2.74977	-0.361069	-0.288546	0	-0.308515	0.224367	-0.366498	-0.389119	0	-0.318259	0	0.226349	0.212135	0	-0.0494565	0	0.483483
-0.751994	0	3.02151	-0.439415	-0.292617	0	-0.321757	0.288474	-0.460099	-0.434513	-0.0433259	-0.388453	0	0.286796	0.289466	0	-0.0941332	-0.0265775	0.553428
-0.687989	0	2.82511	-0.387347	-0.294352	0	-0.313262	0.243604	-0.391591	-0.401389	0	-0.340382	0	0.238768	0.233399	0	-0.0643265	0	0.500132
-0.6629	0	2.74977	-0.361069	-0.288546	0	-0.308515	0.224367	-0.366498	-0.389119	0	-0.318259	0	0.226349	0.212135	0	-0.0494565	0	0.483483
-0.6629	0	2.74977	-0.361069	-0.288546	0	-0.308515	0.224367	-0.366498	-0.389119	0	-0.318259	0	0.226349	0.212135	0	-0.0494565	0	0.483483
-0.806206	0	3.1479	-0.465916	-0.293905	0.0275741	-0.331017	0.31431	-0.502837	-0.453893	-0.072354	-0.41704	0	0.311809	0.319759	0	-0.114724	-0.042034	0.587353
-0.726017	0	2.94161	-0.418745	-0.2937	0	-0.318544	0.270443	-0.431868	-0.421105	-0.025673	-0.36898	0	0.267092	0.266792	0	-0.0824837	-0.0152132	0.531835
-0.70064	0	2.86369	-0.398231	-0.294886	0	-0.315196	0.252609	-0.404681	-0.407971	-0.00825715	-0.349076	0	0.247605	0.244415	0	-0.0708096	-0.00385507	0.510387
-0.76673	0	3.06215	-0.449669	-0.291966	0.000852347	-0.323344	0.297544	-0.474298	-0.441168	-0.052075	-0.398497	0	0.296489	0.30071	0	-0.0999595	-0.0322553	0.564344
-0.6629	0	2.74977	-0.361069	-0.288546	0	-0.308515	0.224367	-0.366498	-0.389119	0	-0.318259	0	0.226349	0.212135	0	-0.0494565	0	0.483483
-0.738928	0	2.98132	-0.429059	-0.293201	0	-0.320174	0.279434	-0.445864	-0.427762	-0.0344504	-0.37872	0	0.276919	0.278095	0	-0.0883175	-0.0208889	0.542599
-0.67545	0	2.78719	-0.374151	-0.291447	0	-0.310913	0.233967	-0.378939	-0.39523	0	-0.329296	0	0.232558	0.222721	0	-0.0569017	0	0.491809
-0.726017	0	2.94161	-0.418745	-0.2937	0	-0.318544	0.270443	-0.431868	-0.421105	-0.025673	-0.36898	0	0.267092	0.266792	0	-0.0824837	-0.0152132	0.531835
-0.493794	-0.0371167	2.29246	-0.268246	-0.249938	0	-0.298809	0.157377	-0.282872	-0.319643	0	-0.218652	0	0.209522	0.12779	0	0	0	0.447723
-0.45131	-0.0460514	2.16176	-0.239161	-0.23957	0	-0.295044	0.135728	-0.26234	-0.300626	0	-0.184258	0	0.20814	0.106212	0	0	0	0.438169
-0.806206	0	3.1479	-0.465916	-0.293905	0.0275741	-0.331017	0.31431	-0.502837	-0.453893	-0.072354	-0.41704	0	0.311809	0.319759	0	-0.114724	-0.042034	0.587353
-0.687989	0	2.82511	-0.387347	-0.294352	0	-0.313262	0.243604	-0.391591	-0.401389	0	-0.340382	0	0.238768	0.233399	0	-0.0643265	0	0.500132
-0.687989	0	2.82511	-0.387347	-0.294352	0	-0.313262	0.243604	-0.391591	-0.401389	0	-0.340382	0	0.238768	0.233399	0	-0.0643265	0	0.500132
-0.785884	0	3.10487	-0.457863	-0.293067	0.0142279	-0.327259	0.30594	-0.488526	-0.447584	-0.0621521	-0.407616	0	0.304391	0.310254	0	-0.10736	-0.0371212	0.575301
-0.726017	0	2.94161	-0.418745	-0.2937	0	-0.318544	0.270443	-0.431868	-0.421105	-0.025673	-0.36898	0	0.267092	0.266792	0	-0.0824837	-0.0152132	0.531835
-0.6629	0	2.74977	-0.361069	-0.288546	0	-0.308515	0.224367	-0.366498	-0.389119	0	-0.318259	0	0.226349	0.212135	0	-0.0494565	0	0.483483
-0.70064	0	2.86369	-0.398231	-0.294886	0	-0.315196	0.252609	-0.404681	-0.407971	-0.00825715	-0.349076	0	0.247605	0.244415	0	-0.0708096	-0.00385507	0.510387
-0.70064	0	2.86369	-0.398231	-0.294886	0	-0.315196	0.252609	-0.404681	-0.407971	-0.00825715	-0.349076	0	0.247605	0.244415	0	-0.0708096	-0.00385507	0.510387
-0.828674	0	3.18828	-0.472007	-0.291919	0.0410828	-0.333364	0.321577	-0.519463	-0.458554	-0.087505	-0.428078	0	0.310486	0.328632	0	-0.12219	-0.0475864	0.617891
-0.806206	0	3.1479	-0.465916	-0.293905	0.0275741	-0.331017	0.31431	-0.502837	-0.453893	-0.072354	-0.41704	0	0.311809	0.319759	0	-0.114724	-0.042034	0.587353
-0.726017	0	2.94161	-0.418745	-0.2937	0	-0.318544	0.270443	-0.431868	-0.421105	-0.025673	-0.36898	0	0.267092	0.266792	0	-0.0824837	-0.0152132	0.531835
-0.751994	0	3.02151	-0.439415	-0.292617	0	-0.321757	0.288474	-0.460099	-0.434513	-0.0433259	-0.388453	0	0.286796	0.289466	0	-0.0941332	-0.0265775	0.553428
-0.738928	0	2.98132	-0.429059	-0.293201	0	-0.320174	0.279434	-0.445864	-0.427762	-0.0344504	-0.37872	0	0.276919	0.278095	0	-0.0883175	-0.0208889	0.542599
-0.412418	-0.0537851	2.03696	-0.210925	-0.229762	0	-0.29113	0.114683	-0.242413	-0.282824	0	-0.150955	0	0.206457	0.0854965	0	0	0	0.427918
-0.726017	0	2.94161	-0.418745	-0.2937	0	-0.318544	0.270443	-0.431868	-0.421105	-0.025673	-0.36898	0	0.267092	0.266792	0	-0.0824837	-0.0152132	0.531835
-0.738928	0	2.98132	-0.429059	-0.293201	0	-0.320174	0.279434	-0.445864	-0.427762	-0.0344504	-0.37872	0	0.276919	0.278095	0	-0.0883175	-0.0208889	0.542599
-0.67545	0	2.78719	-0.374151	-0.291447	0	-0.310913	0.233967	-0.378939	-0.39523	0	-0.329296	0	0.232558	0.222721	0	-0.0569017	0	0.491809
-0.687989	0	2.82511	-0.387347	-0.294352	0	-0.313262	0.243604	-0.391591	-0.401389	0	-0.340382	0	0.238768	0.233399	0	-0.0643265	0	0.500132
-0.751994	0	3.02151	-0.439415	-0.292617	0	-0.321757	0.288474	-0.460099	-0.434513	-0.0433259	-0.388453	0	0.286796	0.289466	0	-0.0941332	-0.0265775	0.553428
-0.726017	0	2.94161	-0.418745	-0.2937	0	-0.318544	0.270443	-0.431868	-0.421105	-0.025673	-0.36898	0	0.267092	0.266792	0	-0.0824837	-0.0152132	0.531835
-0.70064	0	2.86369	-0.398231	-0.294886	0	-0.315196	0.252609	-0.404681	-0.407971	-0.00825715	-0.349076	0	0.247605	0.244415	0	-0.0708096	-0.00385507	0.510387
-0.726017	0	2.94161	-0.418745	-0.2937	0	-0.318544	0.270443	-0.431868	-0.421105	-0.025673	-0.36898	0	0.267092	0.266792	0	-0.0824837	-0.0152132	0.531835
-0.713271	0	2.9024	-0.408469	-0.294106	0	-0.316862	0.261498	-0.418103	-0.414541	-0.0169962	-0.359242	0	0.257312	0.255557	0	-0.0766299	-0.00955232	0.521136
-0.6629	0	2.74977	-0.361069	-0.288546	0	-0.308515	0.224367	-0.366498	-0.389119	0	-0.318259	0	0.226349	0.212135	0	-0.0494565	0	0.483483
-0.751994	0	3.02151	-0.439415	-0.292617	0	-0.321757	0.288474	-0.460099	-0.434513	-0.0433259	-0.388453	0	0.286796	0.289466	0	-0.0941332	-0.0265775	0.553428
-0.687989	0	2.82511	-0.387347	-0.294352	0	-0.313262	0.243604	-0.391591	-0.401389	0	-0.340382	0	0.238768	0.233399	0	-0.0643265	0	0.500132
-0.650891	0	2.71286	-0.348081	-0.285559	0	-0.305991	0.214795	-0.354106	-0.383055	0	-0.307361	0	0.2201	0.201618	0	-0.0419864	0	0.475164
-0.67545	0	2.78719	-0.374151	-0.291447	0	-0.310913	0.233967	-0.378939	-0.39523	0	-0.329296	0	0.232558	0.222721	0	-0.0569017	0	0.491809
-0.76673	0	3.06215	-0.449669	-0.291966	0.000852347	-0.323344	0.297544	-0.474298	-0.441168	-0.052075	-0.398497	0	0.296489	0.30071	0	-0.0999595	-0.0322553	0.564344
-0.568181	-0.0200544	2.50361	-0.310352	-0.267366	0	-0.303097	0.188099	-0.316398	-0.350982	0	-0.267565	0	0.212511	0.163208	0	-0.0112641	0	0.460793
-0.828674	0	3.18828	-0.472007	-0.291919	0.0410828	-0.333364	0.321577	-0.519463	-0.458554	-0.087505	-0.428078	0	0.310486	0.328632	0	-0.12219	-0.0475864	0.617891
-0.751994	0	3.02151	-0.439415	-0.292617	0	-0.321757	0.288474	-0.460099	-0.434513	-0.0433259	-0.388453	0	0.286796	0.289466	0	-0.0941332	-0.0265775	0.553428
-0.834343	0	3.27764	-0.493697	-0.285287	0.0582912	-0.335518	0.333641	-0.58332	-0.468435	-0.117497	-0.438671	0	0.297764	0.365574	0	-0.140868	-0.0604736	0.686744
-0.70064	0	2.86369	-0.398231	-0.294886	0	-0.315196	0.252609	-0.404681	-0.407971	-0.00825715	-0.349076	0	0.247605	0.244415	0	-0.0708096	-0.00385507	0.510387
-0.687989	0	2.82511	-0.387347	-0.294352	0	-0.313262	0.243604	-0.391591	-0.401389	0	-0.340382	0	0.238768	0.233399	0	-0.0643265	0	0.500132
-0.818642	0	3.51451	-0.551571	-0.25671	0.0938707	-0.340753	0.365121	-0.812882	-0.473824	-0.191359	-0.453213	-0.00851071	0.255031	0.46357	-0.0235181	-0.181691	-0.0950164	0.902502
-0.818642	0	3.51451	-0.551571	-0.25671	0.0938707	-0.340753	0.365121	-0.812882	-0.473824	-0.191359	-0.453213	-0.00851071	0.255031	0.46357	-0.0235181	-0.181691	-0.0950164	0.902502
-0.738928	0	2.98132	-0.429059	-0.293201	0	-0.320174	0.279434	-0.445864	-0.427762	-0.0344504	-0.37872	0	0.276919	0.278095	0	-0.0883175	-0.0208889	0.542599
-0.751994	0	3.02151	-0.439415	-0.292617	0	-0.321757	0.288474	-0.460099	-0.434513	-0.0433259	-0.388453	0	0.286796	0.289466	0	-0.0941332	-0.0265775	0.553428
-0.540897	-0.0270066	2.42943	-0.298008	-0.261098	0	-0.302442	0.179568	-0.303994	-0.339724	0	-0.253855	0	0.210764	0.15028	0	-0.000604625	0	0.456546
-0.751994	0	3.02151	-0.439415	-0.292617	0	-0.321757	0.288474	-0.460099	-0.434513	-0.0433259	-0.388453	0	0.286796	0.289466	0	-0.0941332	-0.0265775	0.553428
-0.713271	0	2.9024	-0.408469	-0.294106	0	-0.316862	0.261498	-0.418103	-0.414541	-0.0169962	-0.359242	0	0.257312	0.255557	0	-0.0766299	-0.00955232	0.521136
-0.76673	0	3.06215	-0.449669	-0.291966	0.000852347	-0.323344	0.297544	-0.474298	-0.441168	-0.052075	-0.398497	0	0.296489	0.30071	0	-0.0999595	-0.0322553	0.564344
-0.726017	0	2.94161	-0.418745	-0.2937	0	-0.318544	0.270443	-0.431868	-0.421105	-0.025673	-0.36898	0	0.267092	0.266792	0	-0.0824837	-0.0152132	0.531835
-0.785884	0	3.10487	-0.457863	-0.293067	0.0142279	-0.327259	0.30594	-0.488526	-0.447584	-0.0621521	-0.407616	0	0.304391	0.310254	0	-0.10736	-0.0371212	0.575301
-0.751994	0	3.02151	-0.439415	-0.292617	0	-0.321757	0.288474	-0.460099	-0.434513	-0.0433259	-0.388453	0	0.286796	0.289466	0	-0.0941332	-0.0265775	0.553428
-0.818642	0	3.51451	-0.551571	-0.25671	0.0938707	-0.340753	0.365121	-0.812882	-0.473824	-0.191359	-0.453213	-0.00851071	0.255031	0.46357	-0.0235181	-0.181691	-0.0950164	0.902502
-0.738928	0	2.98132	-0.429059	-0.293201	0	-0.320174	0.279434	-0.445864	-0.427762	-0.0344504	-0.37872	0	0.276919	0.278095	0	-0.0883175	-0.0208889	0.542599
-0.39419	-0.0572155	1.97668	-0.19712	-0.225051	0	-0.289111	0.104367	-0.232666	-0.274349	0	-0.134712	0	0.205479	0.0754483	0	0	0	0.422548
-0.6629	0	2.74977	-0.361069	-0.288546	0	-0.308515	0.224367	-0.366498	-0.389119	0	-0.318259	0	0.226349	0.212135	0	-0.0494565	0	0.483483
-0.687989	0	2.82511	-0.387347	-0.294352	0	-0.313262	0.243604	-0.391591	-0.401389	0	-0.340382	0	0.238768	0.233399	0	-0.0643265	0	0.500132
-0.726017	0	2.94161	-0.418745	-0.2937	0	-0.318544	0.270443	-0.431868	-0.421105	-0.025673	-0.36898	0	0.267092	0.266792	0	-0.0824837	-0.0152132	0.531835
-0.713271	0	2.9024	-0.408469	-0.294106	0	-0.316862	0.261498	-0.418103	-0.414541	-0.0169962	-0.359242	0	0.257312	0.255557	0	-0.0766299	-0.00955232	0.521136
-0.67545	0	2.78719	-0.374151	-0.291447	0	-0.310913	0.233967	-0.378939	-0.39523	0	-0.329296	0	0.232558	0.222721	0	-0.0569017	0	0.491809
-0.67545	0	2.78719	-0.374151	-0.291447	0	-0.310913	0.233967	-0.378939	-0.39523	0	-0.329296	0	0.232558	0.222721	0	-0.0569017	0	0.491809
-0.828674	0	3.18828	-0.472007	-0.291919	0.0410828	-0.333364	0.321577	-0.519463	-0.458554	-0.087505	-0.428078	0	0.310486	0.328632	0	-0.12219	-0.0475864	0.617891
-0.650891	0	2.71286	-0.348081	-0.285559	0	-0.305991	0.214795	-0.354106	-0.383055	0	-0.307361	0	0.2201	0.201618	0	-0.0419864	0	0.475164
-0.70064	0	2.86369	-0.398231	-0.294886	0	-0.315196	0.252609	-0.404681	-0.407971	-0.00825715	-0.349076	0	0.247605	0.244415	0	-0.0708096	-0.00385507	0.510387
-0.687989	0	2.82511	-0.387347	-0.294352	0	-0.313262	0.243604	-0.391591	-0.401389	0	-0.340382	0	0.238768	0.233399	0	-0.0643265	0	0.500132
-0.628649	-0.00534355	2.65712	-0.335204	-0.280922	0	-0.304255	0.205495	-0.341475	-0.374003	0	-0.294963	0	0.215854	0.189739	0	-0.0328649	0	0.468817
-0.829178	0	3.36976	-0.516403	-0.276225	0.0748915	-0.337144	0.343045	-0.669562	-0.471603	-0.14809	-0.445545	0	0.282448	0.403838	-0.0079757	-0.158128	-0.0740688	0.767047
-0.597894	-0.0129369	2.57942	-0.322734	-0.274085	0	-0.303696	0.196757	-0.328776	-0.362229	0	-0.281219	0	0.214206	0.176314	0	-0.0219963	0	0.464883
-0.687989	0	2.82511	-0.387347	-0.294352	0	-0.313262	0.243604	-0.391591	-0.401389	0	-0.340382	0	0.238768	0.233399	0	-0.0643265	0	0.500132
-0.45131	-0.0460514	2.16176	-0.239161	-0.23957	0	-0.295044	0.135728	-0.26234	-0.300626	0	-0.184258	0	0.20814	0.106212	0	0	0	0.438169
-0.70064	0	2.86369	-0.398231	-0.294886	0	-0.315196	0.252609	-0.404681	-0.407971	-0.00825715	-0.349076	0	0.247605	0.244415	0	-0.0708096	-0.00385507	0.510387
-0.597894	-0.0129369	2.57942	-0.322734	-0.274085	0	-0.303696	0.196757	-0.328776	-0.362229	0	-0.281219	0	0.214206	0.176314	0	-0.0219963	0	0.464883
-0.650891	0	2.71286	-0.348081	-0.285559	0	-0.305991	0.214795	-0.354106	-0.383055	0	-0.307361	0	0.2201	0.201618	0	-0.0419864	0	0.475164
-0.516521	-0.0321864	2.36013	-0.28311	-0.255349	0	-0.300643	0.16845	-0.293377	-0.329637	0	-0.236255	0	0.210126	0.138917	0	0	0	0.452224
-0.713271	0	2.9024	-0.408469	-0.294106	0	-0.316862	0.261498	-0.418103	-0.414541	-0.0169962	-0.359242	0	0.257312	0.255557	0	-0.0766299	-0.00955232	0.521136
-0.829178	0	3.36976	-0.516403	-0.276225	0.0748915	-0.337144	0.343045	-0.669562	-0.471603	-0.14809	-0.445545	0	0.282448	0.403838	-0.0079757	-0.158128	-0.0740688	0.767047
-0.713271	0	2.9024	-0.408469	-0.294106	0	-0.316862	0.261498	-0.418103	-0.414541	-0.0169962	-0.359242	0	0.257312	0.255557	0	-0.0766299	-0.00955232	0.521136
-0.687989	0	2.82511	-0.387347	-0.294352	0	-0.313262	0.243604	-0.391591	-0.401389	0	-0.340382	0	0.238768	0.233399	0	-0.0643265	0	0.500132
-0.834343	0	3.27764	-0.493697	-0.285287	0.0582912	-0.335518	0.333641	-0.58332	-0.468435	-0.117497	-0.438671	0	0.297764	0.365574	0	-0.140868	-0.0604736	0.686744
-0.597894	-0.0129369	2.57942	-0.322734	-0.274085	0	-0.303696	0.196757	-0.328776	-0.362229	0	-0.281219	0	0.214206	0.176314	0	-0.0219963	0	0.464883
-0.76673	0	3.06215	-0.449669	-0.291966	0.000852347	-0.323344	0.297544	-0.474298	-0.441168	-0.052075	-0.398497	0	0.296489	0.30071	0	-0.0999595	-0.0322553	0.564344
-0.726017	0	2.94161	-0.418745	-0.2937	0	-0.318544	0.270443	-0.431868	-0.421105	-0.025673	-0.36898	0	0.267092	0.266792	0	-0.0824837	-0.0152132	0.531835
-0.738928	0	2.98132	-0.429059	-0.293201	0	-0.320174	0.279434	-0.445864	-0.427762	-0.0344504	-0.37872	0	0.276919	0.278095	0	-0.0883175	-0.0208889	0.542599
-0.597894	-0.0129369	2.57942	-0.322734	-0.274085	0	-0.303696	0.196757	-0.328776	-0.362229	0	-0.281219	0	0.214206	0.176314	0	-0.0219963	0	0.464883
-0.70064	0	2.86369	-0.398231	-0.294886	0	-0.315196	0.252609	-0.404681	-0.407971	-0.00825715	-0.349076	0	0.247605	0.244415	0	-0.0708096	-0.00385507	0.510387
-0.70064	0	2.86369	-0.398231	-0.294886	0	-0.315196	0.252609	-0.404681	-0.407971	-0.00825715	-0.349076	0	0.247605	0.244415	0	-0.0708096	-0.00385507	0.510387
-0.650891	0	2.71286	-0.348081	-0.285559	0	-0.305991	0.214795	-0.354106	-0.383055	0	-0.307361	0	0.2201	0.201618	0	-0.0419864	0	0.475164
-0.726017	0	2.94161	-0.418745	-0.2937	0	-0.318544	0.270443	-0.431868	-0.421105	-0.025673	-0.36898	0	0.267092	0.266792	0	-0.0824837	-0.0152132	0.531835
-0.201526	-0.0733758	1.31489	-0.044495	-0.158086	0	-0.264993	0	-0.114634	-0.191142	0	0	0	0.166882	0	0	0	0	0.339419
-0.806206	0	3.1479	-0.465916	-0.293905	0.0275741	-0.331017	0.31431	-0.502837	-0.453893	-0.072354	-0.41704	0	0.311809	0.319759	0	-0.114724	-0.042034	0.587353
-0.67545	0	2.78719	-0.374151	-0.291447	0	-0.310913	0.233967	-0.378939	-0.39523	0	-0.329296	0	0.232558	0.222721	0	-0.0569017	0	0.491809
-0.726017	0	2.94161	-0.418745	-0.2937	0	-0.318544	0.270443	-0.431868	-0.421105	-0.025673	-0.36898	0	0.267092	0.266792	0	-0.0824837	-0.0152132	0.531835
-0.568181	-0.0200544	2.50361	-0.310352	-0.267366	0	-0.303097	0.188099	-0.316398	-0.350982	0	-0.267565	0	0.212511	0.163208	0	-0.0112641	0	0.460793
-0.751994	0	3.02151	-0.439415	-0.292617	0	-0.321757	0.288474	-0.460099	-0.434513	-0.0433259	-0.388453	0	0.286796	0.289466	0	-0.0941332	-0.0265775	0.553428
-0.70064	0	2.86369	-0.398231	-0.294886	0	-0.315196	0.252609	-0.404681	-0.407971	-0.00825715	-0.349076	0	0.247605	0.244415	0	-0.0708096	-0.00385507	0.510387
-0.650891	0	2.71286	-0.348081	-0.285559	0	-0.305991	0.214795	-0.354106	-0.383055	0	-0.307361	0	0.2201	0.201618	0	-0.0419864	0	0.475164
-0.650891	0	2.71286	-0.348081	-0.285559	0	-0.305991	0.214795	-0.354106	-0.383055	0	-0.307361	0	0.2201	0.201618	0	-0.0419864	0	0.475164
-0.726017	0	2.94161	-0.418745	-0.2937	0	-0.318544	0.270443	-0.431868	-0.421105	-0.025673	-0.36898	0	0.267092	0.266792	0	-0.0824837	-0.0152132	0.531835
-0.687989	0	2.82511	-0.387347	-0.294352	0	-0.313262	0.243604	-0.391591	-0.401389	0	-0.340382	0	0.238768	0.233399	0	-0.0643265	0	0.500132
-0.431441	-0.0500657	2.09865	-0.224938	-0.2346	0	-0.293107	0.125134	-0.252303	-0.291579	0	-0.16747	0	0.207341	0.0957492	0	0	0	0.433127
-0.70064	0	2.86369	-0.398231	-0.294886	0	-0.315196	0.252609	-0.404681	-0.407971	-0.00825715	-0.349076	0	0.247605	0.244415	0	-0.0708096	-0.00385507	0.510387
-0.687989	0	2.82511	-0.387347	-0.294352	0	-0.313262	0.243604	-0.391591	-0.401389	0	-0.340382	0	0.238768	0.233399	0	-0.0643265	0	0.500132
-0.713271	0	2.9024	-0.408469	-0.294106	0	-0.316862	0.261498	-0.418103	-0.414541	-0.0169962	-0.359242	0	0.257312	0.255557	0	-0.0766299	-0.00955232	0.521136
-0.70064	0	2.86369	-0.398231	-0.294886	0	-0.315196	0.252609	-0.404681	-0.407971	-0.00825715	-0.349076	0	0.247605	0.244415	0	-0.0708096	-0.00385507	0.510387
-0.687989	0	2.82511	-0.387347	-0.294352	0	-0.313262	0.243604	-0.391591	-0.401389	0	-0.340382	0	0.238768	0.233399	0	-0.0643265	0	0.500132
-0.67545	0	2.78719	-0.374151	-0.291447	0	-0.310913	0.233967	-0.378939	-0.39523	0	-0.329296	0	0.232558	0.222721	0	-0.0569017	0	0.491809
-0.785884	0	3.10487	-0.457863	-0.293067	0.0142279	-0.327259	0.30594	-0.488526	-0.447584	-0.0621521	-0.407616	0	0.304391	0.310254	0	-0.10736	-0.0371212	0.575301
-0.76673	0	3.06215	-0.449669	-0.291966	0.000852347	-0.323344	0.297544	-0.474298	-0.441168	-0.052075	-0.398497	0	0.296489	0.30071	0	-0.0999595	-0.0322553	0.564344
-0.713271	0	2.9024	-0.408469	-0.294106	0	-0.316862	0.261498	-0.418103	-0.414541	-0.0169962	-0.359242	0	0.257312	0.255557	0	-0.0766299	-0.00955232	0.521136
-0.6629	0	2.74977	-0.361069	-0.288546	0	-0.308515	0.224367	-0.366498	-0.389119	0	-0.318259	0	0.226349	0.212135	0	-0.0494565	0	0.483483
-0.628649	-0.00534355	2.65712	-0.335204	-0.280922	0	-0.304255	0.205495	-0.341475	-0.374003	0	-0.294963	0	0.215854	0.189739	0	-0.0328649	0	0.468817
-0.726017	0	2.94161	-0.418745	-0.2937	0	-0.318544	0.270443	-0.431868	-0.421105	-0.025673	-0.36898	0	0.267092	0.266792	0	-0.0824837	-0.0152132	0.531835
-0.834493	0	3.32315	-0.505119	-0.280731	0.0664104	-0.335896	0.338982	-0.623683	-0.470659	-0.132597	-0.443163	0	0.288891	0.384458	-0.00154639	-0.150189	-0.0672764	0.726597
-0.726017	0	2.94161	-0.418745	-0.2937	0	-0.318544	0.270443	-0.431868	-0.421105	-0.025673	-0.36898	0	0.267092	0.266792	0	-0.0824837	-0.0152132	0.531835
-0.823098	0	3.46496	-0.539146	-0.264441	0.0893255	-0.33954	0.355518	-0.763595	-0.472687	-0.177994	-0.451972	-0.00318601	0.26418	0.442839	-0.0190954	-0.17374	-0.0879594	0.85618
-0.45131	-0.0460514	2.16176	-0.239161	-0.23957	0	-0.295044	0.135728	-0.26234	-0.300626	0	-0.184258	0	0.20814	0.106212	0	0	0	0.438169
-0.67545	0	2.78719	-0.374151	-0.291447	0	-0.310913	0.233967	-0.378939	-0.39523	0	-0.329296	0	0.232558	0.222721	0	-0.0569017	0	0.491809
-0.834343	0	3.27764	-0.493697	-0.285287	0.0582912	-0.335518	0.333641	-0.58332	-0.468435	-0.117497	-0.438671	0	0.297764	0.365574	0	-0.140868	-0.0604736	0.686744
-0.828674	0	3.18828	-0.472007	-0.291919	0.0410828	-0.333364	0.321577	-0.519463	-0.458554	-0.087505	-0.428078	0	0.310486	0.328632	0	-0.12219	-0.0475864	0.617891
-0.687989	0	2.82511	-0.387347	-0.294352	0	-0.313262	0.243604	-0.391591	-0.401389	0	-0.340382	0	0.238768	0.233399	0	-0.0643265	0	0.500132
-0.76673	0	3.06215	-0.449669	-0.291966	0.000852347	-0.323344	0.297544	-0.474298	-0.441168	-0.052075	-0.398497	0	0.296489	0.30071	0	-0.0999595	-0.0322553	0.564344
-0.359937	-0.0632329	1.86014	-0.170125	-0.215975	0	-0.284936	0.084109	-0.213586	-0.258188	0	-0.103042	0	0.203206	0.0559423	0	0	0	0.411348
-0.67545	0	2.78719	-0.374151	-0.291447	0	-0.310913	0.233967	-0.378939	-0.39523	0	-0.329296	0	0.232558	0.222721	0	-0.0569017	0	0.491809
-0.834343	0	3.27764	-0.493697	-0.285287	0.0582912	-0.335518	0.333641	-0.58332	-0.468435	-0.117497	-0.438671	0	0.297764	0.365574	0	-0.140868	-0.0604736	0.686744
-0.837121	0	3.23241	-0.481556	-0.289422	0.050397	-0.335066	0.327823	-0.543842	-0.465304	-0.102256	-0.434709	0	0.304853	0.346497	0	-0.131023	-0.0537414	0.649718
-0.70064	0	2.86369	-0.398231	-0.294886	0	-0.315196	0.252609	-0.404681	-0.407971	-0.00825715	-0.349076	0	0.247605	0.244415	0	-0.0708096	-0.00385507	0.510387
-0.823098	0	3.46496	-0.539146	-0.264441	0.0893255	-0.33954	0.355518	-0.763595	-0.472687	-0.177994	-0.451972	-0.00318601	0.26418	0.442839	-0.0190954	-0.17374	-0.0879594	0.85618
-0.726017	0	2.94161	-0.418745	-0.2937	0	-0.318544	0.270443	-0.431868	-0.421105	-0.025673	-0.36898	0	0.267092	0.266792	0	-0.0824837	-0.0152132	0.531835
-0.828674	0	3.18828	-0.472007	-0.291919	0.0410828	-0.333364	0.321577	-0.519463	-0.458554	-0.087505	-0.428078	0	0.310486	0.328632	0	-0.12219	-0.0475864	0.617891
-0.687989	0	2.82511	-0.387347	-0.294352	0	-0.313262	0.243604	-0.391591	-0.401389	0	-0.340382	0	0.238768	0.233399	0	-0.0643265	0	0.500132
-0.726017	0	2.94161	-0.418745	-0.2937	0	-0.318544	0.270443	-0.431868	-0.421105	-0.025673	-0.36898	0	0.267092	0.266792	0	-0.0824837	-0.0152132	0.531835
-0.738928	0	2.98132	-0.429059	-0.293201	0	-0.320174	0.279434	-0.445864	-0.427762	-0.0344504	-0.37872	0	0.276919	0.278095	0	-0.0883175	-0.0208889	0.542599
-0.76673	0	3.06215	-0.449669	-0.291966	0.000852347	-0.323344	0.297544	-0.474298	-0.441168	-0.052075	-0.398497	0	0.296489	0.30071	0	-0.0999595	-0.0322553	0.564344
-0.472076	-0.0417367	2.22635	-0.253597	-0.244681	0	-0.296944	0.146472	-0.272528	-0.309976	0	-0.201319	0	0.208864	0.116891	0	0	0	0.443036
-0.70064	0	2.86369	-0.398231	-0.294886	0	-0.315196	0.252609	-0.404681	-0.407971	-0.00825715	-0.349076	0	0.247605	0.244415	0	-0.0708096	-0.00385507	0.510387
-0.726017	0	2.94161	-0.418745	-0.2937	0	-0.318544	0.270443	-0.431868	-0.421105	-0.025673	-0.36898	0	0.267092	0.266792	0	-0.0824837	-0.0152132	0.531835
-0.70064	0	2.86369	-0.398231	-0.294886	0	-0.315196	0.252609	-0.404681	-0.407971	-0.00825715	-0.349076	0	0.247605	0.244415	0	-0.0708096	-0.00385507	0.510387
-0.70064	0	2.86369	-0.398231	-0.294886	0	-0.315196	0.252609	-0.404681	-0.407971	-0.00825715	-0.349076	0	0.247605	0.244415	0	-0.0708096	-0.00385507	0.510387
-0.785884	0	3.10487	-0.457863	-0.293067	0.0142279	-0.327259	0.30594	-0.488526	-0.447584	-0.0621521	-0.407616	0	0.304391	0.310254	0	-0.10736	-0.0371212	0.575301
-0.687989	0	2.82511	-0.387347	-0.294352	0	-0.313262	0.243604	-0.391591	-0.401389	0	-0.340382	0	0.238768	0.233399	0	-0.0643265	0	0.500132
-0.628649	-0.00534355	2.65712	-0.335204	-0.280922	0	-0.304255	0.205495	-0.341475	-0.374003	0	-0.294963	0	0.215854	0.189739	0	-0.0328649	0	0.468817
-0.713271	0	2.9024	-0.408469	-0.294106	0	-0.316862	0.261498	-0.418103	-0.414541	-0.0169962	-0.359242	0	0.257312	0.255557	0	-0.0766299	-0.00955232	0.521136
-0.713271	0	2.9024	-0.408469	-0.294106	0	-0.316862	0.261498	-0.418103	-0.414541	-0.0169962	-0.359242	0	0.257312	0.255557	0	-0.0766299	-0.00955232	0.521136
-0.713271	0	2.9024	-0.408469	-0.294106	0	-0.316862	0.261498	-0.418103	-0.414541	-0.0169962	-0.359242	0	0.257312	0.255557	0	-0.0766299	-0.00955232	0.521136
-0.751994	0	3.02151	-0.439415	-0.292617	0	-0.321757	0.288474	-0.460099	-0.434513	-0.0433259	-0.388453	0	0.286796	0.289466	0	-0.0941332	-0.0265775	0.553428
-0.726017	0	2.94161	-0.418745	-0.2937	0	-0.318544	0.270443	-0.431868	-0.421105	-0.025673	-0.36898	0	0.267092	0.266792	0	-0.0824837	-0.0152132	0.531835
-0.628649	-0.00534355	2.65712	-0.335204	-0.280922	0	-0.304255	0.205495	-0.341475	-0.374003	0	-0.294963	0	0.215854	0.189739	0	-0.0328649	0	0.468817
-0.738928	0	2.98132	-0.429059	-0.293201	0	-0.320174	0.279434	-0.445864	-0.427762	-0.0344504	-0.37872	0	0.276919	0.278095	0	-0.0883175	-0.0208889	0.542599
-0.818642	0	3.51451	-0.551571	-0.25671	0.0938707	-0.340753	0.365121	-0.812882	-0.473824	-0.191359	-0.453213	-0.00851071	0.255031	0.46357	-0.0235181	-0.181691	-0.0950164	0.902502
-0.67545	0	2.78719	-0.374151	-0.291447	0	-0.310913	0.233967	-0.378939	-0.39523	0	-0.329296	0	0.232558	0.222721	0	-0.0569017	0	0.491809
-0.70064	0	2.86369	-0.398231	-0.294886	0	-0.315196	0.252609	-0.404681	-0.407971	-0.00825715	-0.349076	0	0.247605	0.244415	0	-0.0708096	-0.00385507	0.510387
-0.67545	0	2.78719	-0.374151	-0.291447	0	-0.310913	0.233967	-0.378939	-0.39523	0	-0.329296	0	0.232558	0.222721	0	-0.0569017	0	0.491809
-0.628649	-0.00534355	2.65712	-0.335204	-0.280922	0	-0.304255	0.205495	-0.341475	-0.374003	0	-0.294963	0	0.215854	0.189739	0	-0.0328649	0	0.468817
-0.837121	0	3.23241	-0.481556	-0.289422	0.050397	-0.335066	0.327823	-0.543842	-0.465304	-0.102256	-0.434709	0	0.304853	0.346497	0	-0.131023	-0.0537414	0.649718
-0.6629	0	2.74977	-0.361069	-0.288546	0	-0.308515	0.224367	-0.366498	-0.389119	0	-0.318259	0	0.226349	0.212135	0	-0.0494565	0	0.483483
-0.70064	0	2.86369	-0.398231	-0.294886	0	-0.315196	0.252609	-0.404681	-0.407971	-0.00825715	-0.349076	0	0.247605	0.244415	0	-0.0708096	-0.00385507	0.510387
-0.597894	-0.0129369	2.57942	-0.322734	-0.274085	0	-0.303696	0.196757	-0.328776	-0.362229	0	-0.281219	0	0.214206	0.176314	0	-0.0219963	0	0.464883
-0.70064	0	2.86369	-0.398231	-0.294886	0	-0.315196	0.252609	-0.404681	-0.407971	-0.00825715	-0.349076	0	0.247605	0.244415	0	-0.0708096	-0.00385507	0.510387
-0.713271	0	2.9024	-0.408469	-0.294106	0	-0.316862	0.261498	-0.418103	-0.414541	-0.0169962	-0.359242	0	0.257312	0.255557	0	-0.0766299	-0.00955232	0.521136
-0.67545	0	2.78719	-0.374151	-0.291447	0	-0.310913	0.233967	-0.378939	-0.39523	0	-0.329296	0	0.232558	0.222721	0	-0.0569017	0	0.491809
-0.785884	0	3.10487	-0.457863	-0.293067	0.0142279	-0.327259	0.30594	-0.488526	-0.447584	-0.0621521	-0.407616	0	0.304391	0.310254	0	-0.10736	-0.0371212	0.575301
-0.713271	0	2.9024	-0.408469	-0.294106	0	-0.316862	0.261498	-0.418103	-0.414541	-0.0169962	-0.359242	0	0.257312	0.255557	0	-0.0766299	-0.00955232	0.521136
-0.628649	-0.00534355	2.65712	-0.335204	-0.280922	0	-0.304255	0.205495	-0.341475	-0.374003	0	-0.294963	0	0.215854	0.189739	0	-0.0328649	0	0.468817
-0.818642	0	3.51451	-0.551571	-0.25671	0.0938707	-0.340753	0.365121	-0.812882	-0.473824	-0.191359	-0.453213	-0.00851071	0.255031	0.46357	-0.0235181	-0.181691	-0.0950164	0.902502
-0.834343	0	3.27764	-0.493697	-0.285287	0.0582912	-0.335518	0.333641	-0.58332	-0.468435	-0.117497	-0.438671	0	0.297764	0.365574	0	-0.140868	-0.0604736	0.686744
-0.751994	0	3.02151	-0.439415	-0.292617	0	-0.321757	0.288474	-0.460099	-0.434513	-0.0433259	-0.388453	0	0.286796	0.289466	0	-0.0941332	-0.0265775	0.553428
-0.713271	0	2.9024	-0.408469	-0.294106	0	-0.316862	0.261498	-0.418103	-0.414541	-0.0169962	-0.359242	0	0.257312	0.255557	0	-0.0766299	-0.00955232	0.521136
-0.713271	0	2.9024	-0.408469	-0.294106	0	-0.316862	0.261498	-0.418103	-0.414541	-0.0169962	-0.359242	0	0.257312	0.255557	0	-0.0766299	-0.00955232	0.521136
-0.738928	0	2.98132	-0.429059	-0.293201	0	-0.320174	0.279434	-0.445864	-0.427762	-0.0344504	-0.37872	0	0.276919	0.278095	0	-0.0883175	-0.0208889	0.542599
-0.67545	0	2.78719	-0.374151	-0.291447	0	-0.310913	0.233967	-0.378939	-0.39523	0	-0.329296	0	0.232558	0.222721	0	-0.0569017	0	0.491809
-0.568181	-0.0200544	2.50361	-0.310352	-0.267366	0	-0.303097	0.188099	-0.316398	-0.350982	0	-0.267565	0	0.212511	0.163208	0	-0.0112641	0	0.460793
-0.67545	0	2.78719	-0.374151	-0.291447	0	-0.310913	0.233967	-0.378939	-0.39523	0	-0.329296	0	0.232558	0.222721	0	-0.0569017	0	0.491809
-0.818642	0	3.51451	-0.551571	-0.25671	0.0938707	-0.340753	0.365121	-0.812882	-0.473824	-0.191359	-0.453213	-0.00851071	0.255031	0.46357	-0.0235181	-0.181691	-0.0950164	0.902502
-0.687989	0	2.82511	-0.387347	-0.294352	0	-0.313262	0.243604	-0.391591	-0.401389	0	-0.340382	0	0.238768	0.233399	0	-0.0643265	0	0.500132
-0.687989	0	2.82511	-0.387347	-0.294352	0	-0.313262	0.243604	-0.391591	-0.401389	0	-0.340382	0	0.238768	0.233399	0	-0.0643265	0	0.500132
-0.818642	0	3.51451	-0.551571	-0.25671	0.0938707	-0.340753	0.365121	-0.812882	-0.473824	-0.191359	-0.453213	-0.00851071	0.255031	0.46357	-0.0235181	-0.181691	-0.0950164	0.902502
-0.806206	0	3.1479	-0.465916	-0.293905	0.0275741	-0.331017	0.31431	-0.502837	-0.453893	-0.072354	-0.41704	0	0.311809	0.319759	0	-0.114724	-0.042034	0.587353
-0.493794	-0.0371167	2.29246	-0.268246	-0.249938	0	-0.298809	0.157377	-0.282872	-0.319643	0	-0.218652	0	0.209522	0.12779	0	0	0	0.447723
-0.713271	0	2.9024	-0.408469	-0.294106	0	-0.316862	0.261498	-0.418103	-0.414541	-0.0169962	-0.359242	0	0.257312	0.255557	0	-0.0766299	-0.00955232	0.521136
-0.628649	-0.00534355	2.65712	-0.335204	-0.280922	0	-0.304255	0.205495	-0.341475	-0.374003	0	-0.294963	0	0.215854	0.189739	0	-0.0328649	0	0.468817
-0.687989	0	2.82511	-0.387347	-0.294352	0	-0.313262	0.243604	-0.391591	-0.401389	0	-0.340382	0	0.238768	0.233399	0	-0.0643265	0	0.500132
-0.726017	0	2.94161	-0.418745	-0.2937	0	-0.318544	0.270443	-0.431868	-0.421105	-0.025673	-0.36898	0	0.267092	0.266792	0	-0.0824837	-0.0152132	0.531835
-0.70064	0	2.86369	-0.398231	-0.294886	0	-0.315196	0.252609	-0.404681	-0.407971	-0.00825715	-0.349076	0	0.247605	0.244415	0	-0.0708096	-0.00385507	0.510387
-0.568181	-0.0200544	2.50361	-0.310352	-0.267366	0	-0.303097	0.188099	-0.316398	-0.350982	0	-0.267565	0	0.212511	0.163208	0	-0.0112641	0	0.460793
-0.431441	-0.0500657	2.09865	-0.224938	-0.2346	0	-0.293107	0.125134	-0.252303	-0.291579	0	-0.16747	0	0.207341	0.0957492	0	0	0	0.433127
-0.472076	-0.0417367	2.22635	-0.253597	-0.244681	0	-0.296944	0.146472	-0.272528	-0.309976	0	-0.201319	0	0.208864	0.116891	0	0	0	0.443036
-0.70064	0	2.86369	-0.398231	-0.294886	0	-0.315196	0.252609	-0.404681	-0.407971	-0.00825715	-0.349076	0	0.247605	0.244415	0	-0.0708096	-0.00385507	0.510387
-0.738928	0	2.98132	-0.429059	-0.293201	0	-0.320174	0.279434	-0.445864	-0.427762	-0.0344504	-0.37872	0	0.276919	0.278095	0	-0.0883175	-0.0208889	0.542599
-0.67545	0	2.78719	-0.374151	-0.291447	0	-0.310913	0.233967	-0.378939	-0.39523	0	-0.329296	0	0.232558	0.222721	0	-0.0569017	0	0.491809
-0.76673	0	3.06215	-0.449669	-0.291966	0.000852347	-0.323344	0.297544	-0.474298	-0.441168	-0.052075	-0.398497	0	0.296489	0.30071	0	-0.0999595	-0.0322553	0.564344
-0.45131	-0.0460514	2.16176	-0.239161	-0.23957	0	-0.295044	0.135728	-0.26234	-0.300626	0	-0.184258	0	0.20814	0.106212	0	0	0	0.438169
-0.751994	0	3.02151	-0.439415	-0.292617	0	-0.321757	0.288474	-0.460099	-0.434513	-0.0433259	-0.388453	0	0.286796	0.289466	0	-0.0941332	-0.0265775	0.553428
-0.67545	0	2.78719	-0.374151	-0.291447	0	-0.310913	0.233967	-0.378939	-0.39523	0	-0.329296	0	0.232558	0.222721	0	-0.0569017	0	0.491809
-0.726017	0	2.94161	-0.418745	-0.2937	0	-0.318544	0.270443	-0.431868	-0.421105	-0.025673	-0.36898	0	0.267092	0.266792	0	-0.0824837	-0.0152132	0.531835
-0.751994	0	3.02151	-0.439415	-0.292617	0	-0.321757	0.288474	-0.460099	-0.434513	-0.0433259	-0.388453	0	0.286796	0.289466	0	-0.0941332	-0.0265775	0.553428
-0.713271	0	2.9024	-0.408469	-0.294106	0	-0.316862	0.261498	-0.418103	-0.414541	-0.0169962	-0.359242	0	0.257312	0.255557	0	-0.0766299	-0.00955232	0.521136
-0.824827	0	3.41698	-0.527686	-0.271253	0.0829035	-0.338041	0.347084	-0.716532	-0.472319	-0.163846	-0.44822	0	0.273684	0.423366	-0.0141494	-0.166239	-0.0810007	0.810634
-0.829178	0	3.36976	-0.516403	-0.276225	0.0748915	-0.337144	0.343045	-0.669562	-0.471603	-0.14809	-0.445545	0	0.282448	0.403838	-0.0079757	-0.158128	-0.0740688	0.767047
-0.650891	0	2.71286	-0.348081	-0.285559	0	-0.305991	0.214795	-0.354106	-0.383055	0	-0.307361	0	0.2201	0.201618	0	-0.0419864	0	0.475164
-0.650891	0	2.71286	-0.348081	-0.285559	0	-0.305991	0.214795	-0.354106	-0.383055	0	-0.307361	0	0.2201	0.201618	0	-0.0419864	0	0.475164
-0.70064	0	2.86369	-0.398231	-0.294886	0	-0.315196	0.252609	-0.404681	-0.407971	-0.00825715	-0.349076	0	0.247605	0.244415	0	-0.0708096	-0.00385507	0.510387
-0.650891	0	2.71286	-0.348081	-0.285559	0	-0.305991	0.214795	-0.354106	-0.383055	0	-0.307361	0	0.2201	0.201618	0	-0.0419864	0	0.475164
-0.713271	0	2.9024	-0.408469	-0.294106	0	-0.316862	0.261498	-0.418103	-0.414541	-0.0169962	-0.359242	0	0.257312	0.255557	0	-0.0766299	-0.00955232	0.521136
-0.785884	0	3.10487	-0.457863	-0.293067	0.0142279	-0.327259	0.30594	-0.488526	-0.447584	-0.0621521	-0.407616	0	0.304391	0.310254	0	-0.10736	-0.0371212	0.575301
-0.806206	0	3.1479	-0.465916	-0.293905	0.0275741	-0.331017	0.31431	-0.502837	-0.453893	-0.072354	-0.41704	0	0.311809	0.319759	0	-0.114724	-0.042034	0.587353
-0.67545	0	2.78719	-0.374151	-0.291447	0	-0.310913	0.233967	-0.378939	-0.39523	0	-0.329296	0	0.232558	0.222721	0	-0.0569017	0	0.491809
-0.493794	-0.0371167	2.29246	-0.268246	-0.249938	0	-0.298809	0.157377	-0.282872	-0.319643	0	-0.218652	0	0.209522	0.12779	0	0	0	0.447723
-0.837121	0	3.23241	-0.481556	-0.289422	0.050397	-0.335066	0.327823	-0.543842	-0.465304	-0.102256	-0.434709	0	0.304853	0.346497	0	-0.131023	-0.0537414	0.649718
-0.687989	0	2.82511	-0.387347	-0.294352	0	-0.313262	0.243604	-0.391591	-0.401389	0	-0.340382	0	0.238768	0.233399	0	-0.0643265	0	0.500132
-0.806206	0	3.1479	-0.465916	-0.293905	0.0275741	-0.331017	0.31431	-0.502837	-0.453893	-0.072354	-0.41704	0	0.311809	0.319759	0	-0.114724	-0.042034	0.587353
-0.687989	0	2.82511	-0.387347	-0.294352	0	-0.313262	0.243604	-0.391591	-0.401389	0	-0.340382	0	0.238768	0.233399	0	-0.0643265	0	0.500132
-0.493794	-0.0371167	2.29246	-0.268246	-0.249938	0	-0.298809	0.157377	-0.282872	-0.319643	0	-0.218652	0	0.209522	0.12779	0	0	0	0.447723
-0.650891	0	2.71286	-0.348081	-0.285559	0	-0.305991	0.214795	-0.354106	-0.383055	0	-0.307361	0	0.2201	0.201618	0	-0.0419864	0	0.475164
-0.834493	0	3.32315	-0.505119	-0.280731	0.0664104	-0.335896	0.338982	-0.623683	-0.470659	-0.132597	-0.443163	0	0.288891	0.384458	-0.00154639	-0.150189	-0.0672764	0.726597
-0.751994	0	3.02151	-0.439415	-0.292617	0	-0.321757	0.288474	-0.460099	-0.434513	-0.0433259	-0.388453	0	0.286796	0.289466	0	-0.0941332	-0.0265775	0.553428
-0.713271	0	2.9024	-0.408469	-0.294106	0	-0.316862	0.261498	-0.418103	-0.414541	-0.0169962	-0.359242	0	0.257312	0.255557	0	-0.0766299	-0.00955232	0.521136
-0.751994	0	3.02151	-0.439415	-0.292617	0	-0.321757	0.288474	-0.460099	-0.434513	-0.0433259	-0.388453	0	0.286796	0.289466	0	-0.0941332	-0.0265775	0.553428
-0.6629	0	2.74977	-0.361069	-0.288546	0	-0.308515	0.224367	-0.366498	-0.389119	0	-0.318259	0	0.226349	0.212135	0	-0.0494565	0	0.483483
-0.687989	0	2.82511	-0.387347	-0.294352	0	-0.313262	0.243604	-0.391591	-0.401389	0	-0.340382	0	0.238768	0.233399	0	-0.0643265	0	0.500132
-0.713271	0	2.9024	-0.408469	-0.294106	0	-0.316862	0.261498	-0.418103	-0.414541	-0.0169962	-0.359242	0	0.257312	0.255557	0	-0.0766299	-0.00955232	0.521136
-0.650891	0	2.71286	-0.348081	-0.285559	0	-0.305991	0.214795	-0.354106	-0.383055	0	-0.307361	0	0.2201	0.201618	0	-0.0419864	0	0.475164
-0.726017	0	2.94161	-0.418745	-0.2937	0	-0.318544	0.270443	-0.431868	-0.421105	-0.025673	-0.36898	0	0.267092	0.266792	0	-0.0824837	-0.0152132	0.531835
-0.726017	0	2.94161	-0.418745	-0.2937	0	-0.318544	0.270443	-0.431868	-0.421105	-0.025673	-0.36898	0	0.267092	0.266792	0	-0.0824837	-0.0152132	0.531835
-0.713271	0	2.9024	-0.408469	-0.294106	0	-0.316862	0.261498	-0.418103	-0.414541	-0.0169962	-0.359242	0	0.257312	0.255557	0	-0.0766299	-0.00955232	0.521136
-0.687989	0	2.82511	-0.387347	-0.294352	0	-0.313262	0.243604	-0.391591	-0.401389	0	-0.340382	0	0.238768	0.233399	0	-0.0643265	0	0.500132
-0.818642	0	3.51451	-0.551571	-0.25671	0.0938707	-0.340753	0.365121	-0.812882	-0.473824	-0.191359	-0.453213	-0.00851071	0.255031	0.46357	-0.0235181	-0.181691	-0.0950164	0.902502
-0.39419	-0.0572155	1.97668	-0.19712	-0.225051	0	-0.289111	0.104367	-0.232666	-0.274349	0	-0.134712	0	0.205479	0.0754483	0	0	0	0.422548
-0.597894	-0.0129369	2.57942	-0.322734	-0.274085	0	-0.303696	0.196757	-0.328776	-0.362229	0	-0.281219	0	0.214206	0.176314	0	-0.0219963	0	0.464883
-0.751994	0	3.02151	-0.439415	-0.292617	0	-0.321757	0.288474	-0.460099	-0.434513	-0.0433259	-0.388453	0	0.286796	0.289466	0	-0.0941332	-0.0265775	0.553428
-0.650891	0	2.71286	-0.348081	-0.285559	0	-0.305991	0.214795	-0.354106	-0.383055	0	-0.307361	0	0.2201	0.201618	0	-0.0419864	0	0.475164
-0.834343	0	3.27764	-0.493697	-0.285287	0.0582912	-0.335518	0.333641	-0.58332	-0.468435	-0.117497	-0.438671	0	0.297764	0.365574	0	-0.140868	-0.0604736	0.686744
-0.687989	0	2.82511	-0.387347	-0.294352	0	-0.313262	0.243604	-0.391591	-0.401389	0	-0.340382	0	0.238768	0.233399	0	-0.0643265	0	0.500132
-0.824827	0	3.41698	-0.527686	-0.271253	0.0829035	-0.338041	0.347084	-0.716532	-0.472319	-0.163846	-0.44822	0	0.273684	0.423366	-0.0141494	-0.166239	-0.0810007	0.810634
-0.76673	0	3.06215	-0.449669	-0.291966	0.000852347	-0.323344	0.297544	-0.474298	-0.441168	-0.052075	-0.398497	0	0.296489	0.30071	0	-0.0999595	-0.0322553	0.564344
-0.726017	0	2.94161	-0.418745	-0.2937	0	-0.318544	0.270443	-0.431868	-0.421105	-0.025673	-0.36898	0	0.267092	0.266792	0	-0.0824837	-0.0152132	0.531835
-0.751994	0	3.02151	-0.439415	-0.292617	0	-0.321757	0.288474	-0.460099	-0.434513	-0.0433259	-0.388453	0	0.286796	0.289466	0	-0.0941332	-0.0265775	0.553428
-0.70064	0	2.86369	-0.398231	-0.294886	0	-0.315196	0.252609	-0.404681	-0.407971	-0.00825715	-0.349076	0	0.247605	0.244415	0	-0.0708096	-0.00385507	0.510387
-0.70064	0	2.86369	-0.398231	-0.294886	0	-0.315196	0.252609	-0.404681	-0.407971	-0.00825715	-0.349076	0	0.247605	0.244415	0	-0.0708096	-0.00385507	0.510387
-0.67545	0	2.78719	-0.374151	-0.291447	0	-0.310913	0.233967	-0.378939	-0.39523	0	-0.329296	0	0.232558	0.222721	0	-0.0569017	0	0.491809
-0.70064	0	2.86369	-0.398231	-0.294886	0	-0.315196	0.252609	-0.404681	-0.407971	-0.00825715	-0.349076	0	0.247605	0.244415	0	-0.0708096	-0.00385507	0.510387
-0.76673	0	3.06215	-0.449669	-0.291966	0.000852347	-0.323344	0.297544	-0.474298	-0.441168	-0.052075	-0.398497	0	0.296489	0.30071	0	-0.0999595	-0.0322553	0.564344
-0.818642	0	3.51451	-0.551571	-0.25671	0.0938707	-0.340753	0.365121	-0.812882	-0.473824	-0.191359	-0.453213	-0.00851071	0.255031	0.46357	-0.0235181	-0.181691	-0.0950164	0.902502
-0.713271	0	2.9024	-0.408469	-0.294106	0	-0.316862	0.261498	-0.418103	-0.414541	-0.0169962	-0.359242	0	0.257312	0.255557	0	-0.0766299	-0.00955232	0.521136
-0.628649	-0.00534355	2.65712	-0.335204	-0.280922	0	-0.304255	0.205495	-0.341475	-0.374003	0	-0.294963	0	0.215854	0.189739	0	-0.0328649	0	0.468817
-0.738928	0	2.98132	-0.429059	-0.293201	0	-0.320174	0.279434	-0.445864	-0.427762	-0.0344504	-0.37872	0	0.276919	0.278095	0	-0.0883175	-0.0208889	0.542599
-0.751994	0	3.02151	-0.439415	-0.292617	0	-0.321757	0.288474	-0.460099	-0.434513	-0.0433259	-0.388453	0	0.286796	0.289466	0	-0.0941332	-0.0265775	0.553428
-0.726017	0	2.94161	-0.418745	-0.2937	0	-0.318544	0.270443	-0.431868	-0.421105	-0.025673	-0.36898	0	0.267092	0.266792	0	-0.0824837	-0.0152132	0.531835
-0.751994	0	3.02151	-0.439415	-0.292617	0	-0.321757	0.288474	-0.460099	-0.434513	-0.0433259	-0.388453	0	0.286796	0.289466	0	-0.0941332	-0.0265775	0.553428
-0.568181	-0.0200544	2.50361	-0.310352	-0.267366	0	-0.303097	0.188099	-0.316398	-0.350982	0	-0.267565	0	0.212511	0.163208	0	-0.0112641	0	0.460793
-0.834343	0	3.27764	-0.493697	-0.285287	0.0582912	-0.335518	0.333641	-0.58332	-0.468435	-0.117497	-0.438671	0	0.297764	0.365574	0	-0.140868	-0.0604736	0.686744
-0.628649	-0.00534355	2.65712	-0.335204	-0.280922	0	-0.304255	0.205495	-0.341475	-0.374003	0	-0.294963	0	0.215854	0.189739	0	-0.0328649	0	0.468817
-0.687989	0	2.82511	-0.387347	-0.294352	0	-0.313262	0.243604	-0.391591	-0.401389	0	-0.340382	0	0.238768	0.233399	0	-0.0643265	0	0.500132
-0.751994	0	3.02151	-0.439415	-0.292617	0	-0.321757	0.288474	-0.460099	-0.434513	-0.0433259	-0.388453	0	0.286796	0.289466	0	-0.0941332	-0.0265775	0.553428
-0.785884	0	3.10487	-0.457863	-0.293067	0.0142279	-0.327259	0.30594	-0.488526	-0.447584	-0.0621521	-0.407616	0	0.304391	0.310254	0	-0.10736	-0.0371212	0.575301
-0.713271	0	2.9024	-0.408469	-0.294106	0	-0.316862	0.261498	-0.418103	-0.414541	-0.0169962	-0.359242	0	0.257312	0.255557	0	-0.0766299	-0.00955232	0.521136
-0.650891	0	2.71286	-0.348081	-0.285559	0	-0.305991	0.214795	-0.354106	-0.383055	0	-0.307361	0	0.2201	0.201618	0	-0.0419864	0	0.475164
-0.751994	0	3.02151	-0.439415	-0.292617	0	-0.321757	0.288474	-0.460099	-0.434513	-0.0433259	-0.388453	0	0.286796	0.289466	0	-0.0941332	-0.0265775	0.553428
-0.70064	0	2.86369	-0.398231	-0.294886	0	-0.315196	0.252609	-0.404681	-0.407971	-0.00825715	-0.349076	0	0.247605	0.244415	0	-0.0708096	-0.00385507	0.510387
-0.687989	0	2.82511	-0.387347	-0.294352	0	-0.313262	0.243604	-0.391591	-0.401389	0	-0.340382	0	0.238768	0.233399	0	-0.0643265	0	0.500132
-0.726017	0	2.94161	-0.418745	-0.2937	0	-0.318544	0.270443	-0.431868	-0.421105	-0.025673	-0.36898	0	0.267092	0.266792	0	-0.0824837	-0.0152132	0.531835
-0.824827	0	3.41698	-0.527686	-0.271253	0.0829035	-0.338041	0.347084	-0.716532	-0.472319	-0.163846	-0.44822	0	0.273684	0.423366	-0.0141494	-0.166239	-0.0810007	0.810634
-0.650891	0	2.71286	-0.348081	-0.285559	0	-0.305991	0.214795	-0.354106	-0.383055	0	-0.307361	0	0.2201	0.201618	0	-0.0419864	0	0.475164
-0.76673	0	3.06215	-0.449669	-0.291966	0.000852347	-0.323344	0.297544	-0.474298	-0.441168	-0.052075	-0.398497	0	0.296489	0.30071	0	-0.0999595	-0.0322553	0.564344
-0.785884	0	3.10487	-0.457863	-0.293067	0.0142279	-0.327259	0.30594	-0.488526	-0.447584	-0.0621521	-0.407616	0	0.304391	0.310254	0	-0.10736	-0.0371212	0.575301
-0.837121	0	3.23241	-0.481556	-0.289422	0.050397	-0.335066	0.327823	-0.543842	-0.465304	-0.102256	-0.434709	0	0.304853	0.346497	0	-0.131023	-0.0537414	0.649718
-0.70064	0	2.86369	-0.398231	-0.294886	0	-0.315196	0.252609	-0.404681	-0.407971	-0.00825715	-0.349076	0	0.247605	0.244415	0	-0.0708096	-0.00385507	0.510387
-0.568181	-0.0200544	2.50361	-0.310352	-0.267366	0	-0.303097	0.188099	-0.316398	-0.350982	0	-0.267565	0	0.212511	0.163208	0	-0.0112641	0	0.460793
-0.628649	-0.00534355	2.65712	-0.335204	-0.280922	0	-0.304255	0.205495	-0.341475	-0.374003	0	-0.294963	0	0.215854	0.189739	0	-0.0328649	0	0.468817
-0.70064	0	2.86369	-0.398231	-0.294886	0	-0.315196	0.252609	-0.404681	-0.407971	-0.00825715	-0.349076	0	0.247605	0.244415	0	-0.0708096	-0.00385507	0.510387
-0.70064	0	2.86369	-0.398231	-0.294886	0	-0.315196	0.252609	-0.404681	-0.407971	-0.00825715	-0.349076	0	0.247605	0.244415	0	-0.0708096	-0.00385507	0.510387

[truncated: 8 more sheets: Figure_3d, Figure_3e, Figure_4a, Figure_6a, Figure_6b, Source_data_discovery, Source_data_validation, Source_data_confirmation]
